# Supplementary material for: Comparative proteome analysis revealed the differences in response to both Mycobacterium tuberculosis and Mycobacterium bovis infection of bovine alveolar macrophages
Source: Front Cell Infect Microbiol. 2023 Nov 1;13:1266884. doi: 10.3389/fcimb.2023.1266884 (PMC10646506; doi:10.3389/fcimb.2023.1266884)
Supplement: Supplementary file 1 [file Table_1.xlsx]

## Sheet: Molecular Function
GO ID	Description	out (9)	All (2969)	pvalue	FDR	Genes
GO:0016597	amino acid binding	2	15	0.000840539	0.0379181	A0A3S5ZPN6;F1MYR5
GO:0016705	oxidoreductase activity, acting on paired donors, with incorporation or reduction of molecular oxygen	2	24	0.00217831	0.0379181	F1MNI5;F1MYR5
GO:0004666	prostaglandin-endoperoxide synthase activity	1	1	0.00303132	0.0379181	F1MNI5
GO:0034617	tetrahydrobiopterin binding	1	1	0.00303132	0.0379181	F1MYR5
GO:0047613	aconitate decarboxylase activity	1	1	0.00303132	0.0379181	F1MGW6
GO:0031406	carboxylic acid binding	2	31	0.0036297	0.0379181	A0A3S5ZPN6;F1MYR5
GO:0043177	organic acid binding	2	31	0.0036297	0.0379181	A0A3S5ZPN6;F1MYR5
GO:0042803	protein homodimerization activity	3	115	0.00400892	0.0379181	A0A3S5ZPN6;F1MNI5;F1MYR5
GO:0020037	heme binding	2	33	0.0041085	0.0379181	F1MNI5;F1MYR5
GO:0046906	tetrapyrrole binding	2	34	0.0043584	0.0379181	F1MNI5;F1MYR5
GO:0004517	nitric-oxide synthase activity	1	2	0.00605448	0.043895	F1MYR5
GO:0034618	arginine binding	1	2	0.00605448	0.043895	F1MYR5
GO:0046983	protein dimerization activity	3	151	0.00863673	0.0563603	A0A3S5ZPN6;F1MNI5;F1MYR5
GO:0003958	NADPH-hemoprotein reductase activity	1	3	0.00906948	0.0563603	F1MYR5
GO:0005149	interleukin-1 receptor binding	1	4	0.0120763	0.0656651	P09428
GO:0016653	oxidoreductase activity, acting on NAD(P)H, heme protein as acceptor	1	4	0.0120763	0.0656651	F1MYR5
GO:0010181	FMN binding	1	5	0.0150751	0.0771491	F1MYR5
GO:0001786	phosphatidylserine binding	1	6	0.0180658	0.0827222	A0A3S5ZPN6
GO:0005044	scavenger receptor activity	1	6	0.0180658	0.0827222	A0A3S5ZPN6
GO:0031210	phosphatidylcholine binding	1	7	0.0210484	0.087083	A0A3S5ZPN6
GO:0015485	cholesterol binding	1	8	0.0240229	0.087083	A0A3S5ZPN6
GO:0016709	oxidoreductase activity, acting on paired donors, with incorporation or reduction of molecular oxygen, NAD(P)H as one donor, and incorporation of one atom of oxygen	1	8	0.0240229	0.087083	F1MYR5
GO:0050997	quaternary ammonium group binding	1	8	0.0240229	0.087083	A0A3S5ZPN6
GO:0070405	ammonium ion binding	1	8	0.0240229	0.087083	A0A3S5ZPN6
GO:0048306	calcium-dependent protein binding	1	9	0.0269894	0.0939231	F1MX83
GO:0072341	modified amino acid binding	1	10	0.0299479	0.10021	A0A3S5ZPN6
GO:0032934	sterol binding	1	11	0.0328983	0.100586	A0A3S5ZPN6
GO:0042802	identical protein binding	3	254	0.0352609	0.100586	A0A3S5ZPN6;F1MNI5;F1MYR5
GO:0016831	carboxy-lyase activity	1	12	0.0358408	0.100586	F1MGW6
GO:0038024	cargo receptor activity	1	12	0.0358408	0.100586	A0A3S5ZPN6
GO:0070851	growth factor receptor binding	1	12	0.0358408	0.100586	P09428
GO:0016491	oxidoreductase activity	3	260	0.0374723	0.10078	A0A3Q1MB48;F1MNI5;F1MYR5
GO:0005178	integrin binding	1	13	0.0387754	0.10078	P09428
GO:0004497	monooxygenase activity	1	14	0.041702	0.10078	F1MYR5
GO:0005125	cytokine activity	1	14	0.041702	0.10078	P09428
GO:0005496	steroid binding	1	14	0.041702	0.10078	A0A3S5ZPN6
GO:0004601	peroxidase activity	1	17	0.0504343	0.112507	F1MNI5
GO:0005516	calmodulin binding	1	17	0.0504343	0.112507	F1MYR5
GO:0016830	carbon-carbon lyase activity	1	17	0.0504343	0.112507	F1MGW6
GO:0016684	oxidoreductase activity, acting on peroxide as acceptor	1	18	0.0533293	0.115991	F1MNI5
GO:0043178	alcohol binding	1	19	0.0562165	0.119289	A0A3S5ZPN6
GO:0050661	NADP binding	1	20	0.0590958	0.119566	F1MYR5
GO:0051087	chaperone binding	1	20	0.0590958	0.119566	A0A3S5ZPN6
GO:0050839	cell adhesion molecule binding	1	24	0.0705353	0.139467	P09428
GO:0016209	antioxidant activity	1	27	0.0790335	0.151511	F1MNI5
GO:0005126	cytokine receptor binding	1	28	0.0818509	0.151511	P09428
GO:0050660	flavin adenine dinucleotide binding	1	28	0.0818509	0.151511	F1MYR5
GO:0016651	oxidoreductase activity, acting on NAD(P)H	1	38	0.109606	0.198661	F1MYR5
GO:0004872	receptor activity	1	49	0.139273	0.242335	A0A3S5ZPN6
GO:0060089	molecular transducer activity	1	49	0.139273	0.242335	A0A3S5ZPN6
GO:0016829	lyase activity	1	52	0.14721	0.251123	F1MGW6
GO:0005515	protein binding	5	1038	0.170724	0.285635	A0A3S5ZPN6;F1MNI5;F1MX83;F1MYR5;P09428
GO:0050662	coenzyme binding	1	75	0.205931	0.338038	F1MYR5
GO:0005543	phospholipid binding	1	80	0.21821	0.351561	A0A3S5ZPN6
GO:0097367	carbohydrate derivative binding	3	563	0.234563	0.371036	A0A3Q1NKP5;A0A3S5ZPN6;F1MYR5
GO:0005509	calcium ion binding	1	96	0.256377	0.398301	F1MX83
GO:0043169	cation binding	3	597	0.264479	0.403679	A0A3S5ZPN6;F1MX83;F1MYR5
GO:0019899	enzyme binding	2	336	0.270988	0.405261	A0A3S5ZPN6;F1MNI5
GO:0048037	cofactor binding	1	104	0.274833	0.405261	F1MYR5
GO:0097159	organic cyclic compound binding	5	1219	0.288792	0.418748	A0A3Q1MFZ6;A0A3Q1NKP5;A0A3S5ZPN6;F1MNI5;F1MYR5
GO:0036094	small molecule binding	3	660	0.322002	0.459249	A0A3Q1NKP5;A0A3S5ZPN6;F1MYR5
GO:0008289	lipid binding	1	130	0.332033	0.465917	A0A3S5ZPN6
GO:0043168	anion binding	3	693	0.352854	0.487274	A0A3Q1NKP5;A0A3S5ZPN6;F1MYR5
GO:0005102	receptor binding	1	149	0.37126	0.504681	P09428
GO:0032403	protein complex binding	1	175	0.421617	0.564318	P09428
GO:0043167	ion binding	4	1135	0.472726	0.623139	A0A3Q1NKP5;A0A3S5ZPN6;F1MX83;F1MYR5
GO:0032553	ribonucleotide binding	2	519	0.484543	0.629183	A0A3Q1NKP5;F1MYR5
GO:1901363	heterocyclic compound binding	4	1208	0.534678	0.684073	A0A3Q1MFZ6;A0A3Q1NKP5;F1MNI5;F1MYR5
GO:0046872	metal ion binding	2	587	0.557145	0.702487	F1MX83;F1MYR5
GO:0000166	nucleotide binding	2	603	0.57341	0.702629	A0A3Q1NKP5;F1MYR5
GO:1901265	nucleoside phosphate binding	2	603	0.57341	0.702629	A0A3Q1NKP5;F1MYR5
GO:0044877	macromolecular complex binding	1	301	0.61842	0.737559	P09428
GO:0005488	binding	7	2246	0.618871	0.737559	A0A3Q1MFZ6;A0A3Q1NKP5;A0A3S5ZPN6;F1MNI5;F1MX83;F1MYR5;P09428
GO:0005524	ATP binding	1	371	0.699733	0.811596	A0A3Q1NKP5
GO:0032559	adenyl ribonucleotide binding	1	377	0.705927	0.811596	A0A3Q1NKP5
GO:0030554	adenyl nucleotide binding	1	380	0.70898	0.811596	A0A3Q1NKP5
GO:0003824	catalytic activity	4	1454	0.725777	0.820033	A0A3Q1MB48;F1MGW6;F1MNI5;F1MYR5
GO:0003723	RNA binding	1	454	0.775923	0.841064	A0A3Q1MFZ6
GO:0035639	purine ribonucleoside triphosphate binding	1	508	0.815743	0.841064	A0A3Q1NKP5
GO:0001883	purine nucleoside binding	1	510	0.817089	0.841064	A0A3Q1NKP5
GO:0032550	purine ribonucleoside binding	1	510	0.817089	0.841064	A0A3Q1NKP5
GO:0001882	nucleoside binding	1	511	0.817758	0.841064	A0A3Q1NKP5
GO:0032549	ribonucleoside binding	1	511	0.817758	0.841064	A0A3Q1NKP5
GO:0032555	purine ribonucleotide binding	1	514	0.819754	0.841064	A0A3Q1NKP5
GO:0017076	purine nucleotide binding	1	517	0.821729	0.841064	A0A3Q1NKP5
GO:0003676	nucleic acid binding	1	642	0.888771	0.899105	A0A3Q1MFZ6
GO:0003674	molecular_function	9	2969	1	1	A0A3Q1MB48;A0A3Q1MFZ6;A0A3Q1NKP5;A0A3S5ZPN6;F1MGW6;F1MNI5;F1MX83;F1MYR5;P09428

## Sheet: Biological Progress
GO ID	Description	out (6)	All (2945)	pvalue	FDR	Genes
GO:0001660	fever generation	2	3	1.03711e-05	0.0029303	F1MNI5;P09428
GO:0006953	acute-phase response	2	3	1.03711e-05	0.0029303	F1MNI5;P09428
GO:0071222	cellular response to lipopolysaccharide	3	28	1.51141e-05	0.0029303	F1MGW6;F1MYR5;P09428
GO:0071219	cellular response to molecule of bacterial origin	3	30	1.87024e-05	0.0029303	F1MGW6;F1MYR5;P09428
GO:0031649	heat generation	2	4	2.07234e-05	0.0029303	F1MNI5;P09428
GO:0071216	cellular response to biotic stimulus	3	36	3.27388e-05	0.0035956	F1MGW6;F1MYR5;P09428
GO:0043902	positive regulation of multi-organism process	3	37	3.56e-05	0.0035956	F1MGW6;F1MNI5;F1MYR5
GO:0032496	response to lipopolysaccharide	3	43	5.62821e-05	0.00489968	F1MGW6;F1MYR5;P09428
GO:0001659	temperature homeostasis	2	7	7.2335e-05	0.00489968	F1MNI5;P09428
GO:0002237	response to molecule of bacterial origin	3	47	7.37217e-05	0.00489968	F1MGW6;F1MYR5;P09428
GO:0042127	regulation of cell proliferation	4	144	7.62326e-05	0.00489968	F1MNI5;F1MX83;F1MYR5;P09428
GO:0002526	acute inflammatory response	2	8	9.63592e-05	0.00567716	F1MNI5;P09428
GO:0008283	cell proliferation	4	177	0.000172139	0.0093617	F1MNI5;F1MX83;F1MYR5;P09428
GO:0008217	regulation of blood pressure	2	11	0.000188762	0.0095325	F1MNI5;F1MYR5
GO:0071396	cellular response to lipid	3	67	0.000214454	0.0101079	F1MGW6;F1MYR5;P09428
GO:0006954	inflammatory response	3	75	0.000300414	0.0129813	F1MNI5;F1MYR5;P09428
GO:0006952	defense response	4	206	0.000312139	0.0129813	F1MGW6;F1MNI5;F1MYR5;P09428
GO:0043900	regulation of multi-organism process	3	85	0.000436014	0.0171257	F1MGW6;F1MNI5;F1MYR5
GO:0033993	response to lipid	3	90	0.000516591	0.0188693	F1MGW6;F1MYR5;P09428
GO:0009617	response to bacterium	3	91	0.000533786	0.0188693	F1MGW6;F1MYR5;P09428
GO:0009605	response to external stimulus	4	261	0.000783995	0.0225064	F1MGW6;F1MNI5;F1MYR5;P09428
GO:0008015	blood circulation	2	23	0.000858894	0.0225064	F1MNI5;F1MYR5
GO:0032101	regulation of response to external stimulus	3	108	0.000885189	0.0225064	F1MGW6;F1MNI5;F1MYR5
GO:0051704	multi-organism process	4	271	0.000906702	0.0225064	F1MGW6;F1MNI5;F1MYR5;P09428
GO:0003013	circulatory system process	2	25	0.0010166	0.0225064	F1MNI5;F1MYR5
GO:1901701	cellular response to oxygen-containing compound	3	114	0.00103772	0.0225064	F1MGW6;F1MYR5;P09428
GO:0071310	cellular response to organic substance	4	282	0.00105722	0.0225064	F1MGW6;F1MNI5;F1MYR5;P09428
GO:0071345	cellular response to cytokine stimulus	3	119	0.00117704	0.0225064	F1MNI5;F1MYR5;P09428
GO:0001666	response to hypoxia	2	28	0.00127743	0.0225064	F1MNI5;F1MYR5
GO:0036293	response to decreased oxygen levels	2	28	0.00127743	0.0225064	F1MNI5;F1MYR5
GO:0070482	response to oxygen levels	2	31	0.00156715	0.0225064	F1MNI5;F1MYR5
GO:0048871	multicellular organismal homeostasis	2	32	0.00167011	0.0225064	F1MNI5;P09428
GO:0034097	response to cytokine	3	137	0.00177673	0.0225064	F1MNI5;F1MYR5;P09428
GO:0001547	antral ovarian follicle growth	1	1	0.00203735	0.0225064	F1MNI5
GO:0001550	ovarian cumulus expansion	1	1	0.00203735	0.0225064	F1MNI5
GO:0002759	regulation of antimicrobial humoral response	1	1	0.00203735	0.0225064	F1MGW6
GO:0002760	positive regulation of antimicrobial humoral response	1	1	0.00203735	0.0225064	F1MGW6
GO:0010335	response to non-ionic osmotic stress	1	1	0.00203735	0.0225064	F1MNI5
GO:0015917	aminophospholipid transport	1	1	0.00203735	0.0225064	A0A3S5ZPN6
GO:0019371	cyclooxygenase pathway	1	1	0.00203735	0.0225064	F1MNI5
GO:0031620	regulation of fever generation	1	1	0.00203735	0.0225064	F1MNI5
GO:0031622	positive regulation of fever generation	1	1	0.00203735	0.0225064	F1MNI5
GO:0033079	immature T cell proliferation	1	1	0.00203735	0.0225064	P09428
GO:0033080	immature T cell proliferation in thymus	1	1	0.00203735	0.0225064	P09428
GO:0033083	regulation of immature T cell proliferation	1	1	0.00203735	0.0225064	P09428
GO:0033084	regulation of immature T cell proliferation in thymus	1	1	0.00203735	0.0225064	P09428
GO:0033091	positive regulation of immature T cell proliferation	1	1	0.00203735	0.0225064	P09428
GO:0033092	positive regulation of immature T cell proliferation in thymus	1	1	0.00203735	0.0225064	P09428
GO:0035744	T-helper 1 cell cytokine production	1	1	0.00203735	0.0225064	P09428
GO:0048165	fused antrum stage	1	1	0.00203735	0.0225064	F1MNI5
GO:0051445	regulation of meiotic cell cycle	1	1	0.00203735	0.0225064	F1MNI5
GO:0051446	positive regulation of meiotic cell cycle	1	1	0.00203735	0.0225064	F1MNI5
GO:0060281	regulation of oocyte development	1	1	0.00203735	0.0225064	F1MNI5
GO:0060282	positive regulation of oocyte development	1	1	0.00203735	0.0225064	F1MNI5
GO:0071471	cellular response to non-ionic osmotic stress	1	1	0.00203735	0.0225064	F1MNI5
GO:0071498	cellular response to fluid shear stress	1	1	0.00203735	0.0225064	F1MNI5
GO:0072573	tolerance induction to lipopolysaccharide	1	1	0.00203735	0.0225064	F1MGW6
GO:1900193	regulation of oocyte maturation	1	1	0.00203735	0.0225064	F1MNI5
GO:1900195	positive regulation of oocyte maturation	1	1	0.00203735	0.0225064	F1MNI5
GO:1903431	positive regulation of cell maturation	1	1	0.00203735	0.0225064	F1MNI5
GO:1903538	regulation of meiotic cell cycle process involved in oocyte maturation	1	1	0.00203735	0.0225064	F1MNI5
GO:1904146	positive regulation of meiotic cell cycle process involved in oocyte maturation	1	1	0.00203735	0.0225064	F1MNI5
GO:2000554	regulation of T-helper 1 cell cytokine production	1	1	0.00203735	0.0225064	P09428
GO:2000556	positive regulation of T-helper 1 cell cytokine production	1	1	0.00203735	0.0225064	P09428
GO:1901700	response to oxygen-containing compound	3	149	0.0022682	0.0240801	F1MGW6;F1MYR5;P09428
GO:0043207	response to external biotic stimulus	3	150	0.00231266	0.0240801	F1MGW6;F1MYR5;P09428
GO:0051707	response to other organism	3	150	0.00231266	0.0240801	F1MGW6;F1MYR5;P09428
GO:0010033	response to organic substance	4	346	0.00231605	0.0240801	F1MGW6;F1MNI5;F1MYR5;P09428
GO:0048511	rhythmic process	2	38	0.00235421	0.0241221	F1MNI5;F1MYR5
GO:0009607	response to biotic stimulus	3	154	0.00249605	0.0252101	F1MGW6;F1MYR5;P09428
GO:0015711	organic anion transport	2	40	0.00260731	0.02562	A0A3S5ZPN6;F1MYR5
GO:0023051	regulation of signaling	4	357	0.00260911	0.02562	F1MGW6;F1MNI5;F1MYR5;P09428
GO:0070887	cellular response to chemical stimulus	4	363	0.00277975	0.0264071	F1MGW6;F1MNI5;F1MYR5;P09428
GO:0010646	regulation of cell communication	4	365	0.00283837	0.0264071	F1MGW6;F1MNI5;F1MYR5;P09428
GO:0050727	regulation of inflammatory response	2	43	0.00301022	0.0264071	F1MNI5;F1MYR5
GO:0006869	lipid transport	2	44	0.00315069	0.0264071	A0A3S5ZPN6;F1MYR5
GO:0032103	positive regulation of response to external stimulus	2	47	0.00359048	0.0264071	F1MGW6;F1MNI5
GO:0006820	anion transport	2	49	0.0038989	0.0264071	A0A3S5ZPN6;F1MYR5
GO:0002724	regulation of T cell cytokine production	1	2	0.00407124	0.0264071	P09428
GO:0002726	positive regulation of T cell cytokine production	1	2	0.00407124	0.0264071	P09428
GO:0006182	cGMP biosynthetic process	1	2	0.00407124	0.0264071	F1MYR5
GO:0008627	intrinsic apoptotic signaling pathway in response to osmotic stress	1	2	0.00407124	0.0264071	F1MNI5
GO:0015732	prostaglandin transport	1	2	0.00407124	0.0264071	F1MYR5
GO:0022605	oogenesis stage	1	2	0.00407124	0.0264071	F1MNI5
GO:0030823	regulation of cGMP metabolic process	1	2	0.00407124	0.0264071	F1MYR5
GO:0030825	positive regulation of cGMP metabolic process	1	2	0.00407124	0.0264071	F1MYR5
GO:0030826	regulation of cGMP biosynthetic process	1	2	0.00407124	0.0264071	F1MYR5
GO:0030828	positive regulation of cGMP biosynthetic process	1	2	0.00407124	0.0264071	F1MYR5
GO:0031282	regulation of guanylate cyclase activity	1	2	0.00407124	0.0264071	F1MYR5
GO:0031284	positive regulation of guanylate cyclase activity	1	2	0.00407124	0.0264071	F1MYR5
GO:0031394	positive regulation of prostaglandin biosynthetic process	1	2	0.00407124	0.0264071	F1MNI5
GO:0031650	regulation of heat generation	1	2	0.00407124	0.0264071	F1MNI5
GO:0031652	positive regulation of heat generation	1	2	0.00407124	0.0264071	F1MNI5
GO:0032310	prostaglandin secretion	1	2	0.00407124	0.0264071	F1MYR5
GO:0033089	positive regulation of T cell differentiation in thymus	1	2	0.00407124	0.0264071	P09428
GO:0034405	response to fluid shear stress	1	2	0.00407124	0.0264071	F1MNI5
GO:0035743	CD4-positive, alpha-beta T cell cytokine production	1	2	0.00407124	0.0264071	P09428
GO:0040019	positive regulation of embryonic development	1	2	0.00407124	0.0264071	F1MNI5
GO:0045723	positive regulation of fatty acid biosynthetic process	1	2	0.00407124	0.0264071	F1MNI5
GO:0046068	cGMP metabolic process	1	2	0.00407124	0.0264071	F1MYR5
GO:0051709	regulation of killing of cells of other organism	1	2	0.00407124	0.0264071	F1MYR5
GO:0051712	positive regulation of killing of cells of other organism	1	2	0.00407124	0.0264071	F1MYR5
GO:1902218	regulation of intrinsic apoptotic signaling pathway in response to osmotic stress	1	2	0.00407124	0.0264071	F1MNI5
GO:1902219	negative regulation of intrinsic apoptotic signaling pathway in response to osmotic stress	1	2	0.00407124	0.0264071	F1MNI5
GO:1903429	regulation of cell maturation	1	2	0.00407124	0.0264071	F1MNI5
GO:1903537	meiotic cell cycle process involved in oocyte maturation	1	2	0.00407124	0.0264071	F1MNI5
GO:2000243	positive regulation of reproductive process	1	2	0.00407124	0.0264071	F1MNI5
GO:2000400	positive regulation of thymocyte aggregation	1	2	0.00407124	0.0264071	P09428
GO:2001280	positive regulation of unsaturated fatty acid biosynthetic process	1	2	0.00407124	0.0264071	F1MNI5
GO:0010876	lipid localization	2	53	0.00455196	0.0292567	A0A3S5ZPN6;F1MYR5
GO:1903034	regulation of response to wounding	2	59	0.00562107	0.0317198	F1MNI5;F1MYR5
GO:0042221	response to chemical	4	447	0.00609274	0.0317198	F1MGW6;F1MNI5;F1MYR5;P09428
GO:0001556	oocyte maturation	1	3	0.00610168	0.0317198	F1MNI5
GO:0002369	T cell cytokine production	1	3	0.00610168	0.0317198	P09428
GO:0002507	tolerance induction	1	3	0.00610168	0.0317198	F1MGW6
GO:0002675	positive regulation of acute inflammatory response	1	3	0.00610168	0.0317198	F1MNI5
GO:0002825	regulation of T-helper 1 type immune response	1	3	0.00610168	0.0317198	P09428
GO:0002827	positive regulation of T-helper 1 type immune response	1	3	0.00610168	0.0317198	P09428
GO:0002922	positive regulation of humoral immune response	1	3	0.00610168	0.0317198	F1MGW6
GO:0006622	protein targeting to lysosome	1	3	0.00610168	0.0317198	A0A3S5ZPN6
GO:0009994	oocyte differentiation	1	3	0.00610168	0.0317198	F1MNI5
GO:0030801	positive regulation of cyclic nucleotide metabolic process	1	3	0.00610168	0.0317198	F1MYR5
GO:0030804	positive regulation of cyclic nucleotide biosynthetic process	1	3	0.00610168	0.0317198	F1MYR5
GO:0031281	positive regulation of cyclase activity	1	3	0.00610168	0.0317198	F1MYR5
GO:0031392	regulation of prostaglandin biosynthetic process	1	3	0.00610168	0.0317198	F1MNI5
GO:0031665	negative regulation of lipopolysaccharide-mediated signaling pathway	1	3	0.00610168	0.0317198	F1MGW6
GO:0033081	regulation of T cell differentiation in thymus	1	3	0.00610168	0.0317198	P09428
GO:0045776	negative regulation of blood pressure	1	3	0.00610168	0.0317198	F1MYR5
GO:0045923	positive regulation of fatty acid metabolic process	1	3	0.00610168	0.0317198	F1MNI5
GO:0047484	regulation of response to osmotic stress	1	3	0.00610168	0.0317198	F1MNI5
GO:0048599	oocyte development	1	3	0.00610168	0.0317198	F1MNI5
GO:0051349	positive regulation of lyase activity	1	3	0.00610168	0.0317198	F1MYR5
GO:0090335	regulation of brown fat cell differentiation	1	3	0.00610168	0.0317198	F1MNI5
GO:0090336	positive regulation of brown fat cell differentiation	1	3	0.00610168	0.0317198	F1MNI5
GO:2000398	regulation of thymocyte aggregation	1	3	0.00610168	0.0317198	P09428
GO:2001279	regulation of unsaturated fatty acid biosynthetic process	1	3	0.00610168	0.0317198	F1MNI5
GO:0048583	regulation of response to stimulus	4	454	0.00645692	0.0333215	F1MGW6;F1MNI5;F1MYR5;P09428
GO:0006955	immune response	3	222	0.00712559	0.0365057	F1MGW6;F1MYR5;P09428
GO:0050794	regulation of cellular process	6	1305	0.00752256	0.0382622	A0A3S5ZPN6;F1MGW6;F1MNI5;F1MX83;F1MYR5;P09428
GO:0000212	meiotic spindle organization	1	4	0.00812866	0.0383131	F1MNI5
GO:0001516	prostaglandin biosynthetic process	1	4	0.00812866	0.0383131	F1MNI5
GO:0002920	regulation of humoral immune response	1	4	0.00812866	0.0383131	F1MGW6
GO:0006527	arginine catabolic process	1	4	0.00812866	0.0383131	F1MYR5
GO:0007263	nitric oxide mediated signal transduction	1	4	0.00812866	0.0383131	F1MYR5
GO:0030810	positive regulation of nucleotide biosynthetic process	1	4	0.00812866	0.0383131	F1MYR5
GO:0046457	prostanoid biosynthetic process	1	4	0.00812866	0.0383131	F1MNI5
GO:0046697	decidualization	1	4	0.00812866	0.0383131	F1MNI5
GO:0048477	oogenesis	1	4	0.00812866	0.0383131	F1MNI5
GO:1900373	positive regulation of purine nucleotide biosynthetic process	1	4	0.00812866	0.0383131	F1MYR5
GO:2000241	regulation of reproductive process	1	4	0.00812866	0.0383131	F1MNI5
GO:0050790	regulation of catalytic activity	3	240	0.00888271	0.0415899	F1MNI5;F1MYR5;P09428
GO:0001541	ovarian follicle development	1	5	0.0101522	0.0422212	F1MNI5
GO:0002673	regulation of acute inflammatory response	1	5	0.0101522	0.0422212	F1MNI5
GO:0009190	cyclic nucleotide biosynthetic process	1	5	0.0101522	0.0422212	F1MYR5
GO:0017014	protein nitrosylation	1	5	0.0101522	0.0422212	F1MYR5
GO:0018119	peptidyl-cysteine S-nitrosylation	1	5	0.0101522	0.0422212	F1MYR5
GO:0019730	antimicrobial humoral response	1	5	0.0101522	0.0422212	F1MGW6
GO:0030799	regulation of cyclic nucleotide metabolic process	1	5	0.0101522	0.0422212	F1MYR5
GO:0030802	regulation of cyclic nucleotide biosynthetic process	1	5	0.0101522	0.0422212	F1MYR5
GO:0031279	regulation of cyclase activity	1	5	0.0101522	0.0422212	F1MYR5
GO:0031664	regulation of lipopolysaccharide-mediated signaling pathway	1	5	0.0101522	0.0422212	F1MGW6
GO:0032309	icosanoid secretion	1	5	0.0101522	0.0422212	F1MYR5
GO:0032768	regulation of monooxygenase activity	1	5	0.0101522	0.0422212	P09428
GO:0035690	cellular response to drug	1	5	0.0101522	0.0422212	F1MYR5
GO:0042088	T-helper 1 type immune response	1	5	0.0101522	0.0422212	P09428
GO:0046889	positive regulation of lipid biosynthetic process	1	5	0.0101522	0.0422212	F1MNI5
GO:0050999	regulation of nitric-oxide synthase activity	1	5	0.0101522	0.0422212	P09428
GO:0052652	cyclic purine nucleotide metabolic process	1	5	0.0101522	0.0422212	F1MYR5
GO:0071715	icosanoid transport	1	5	0.0101522	0.0422212	F1MYR5
GO:1901571	fatty acid derivative transport	1	5	0.0101522	0.0422212	F1MYR5
GO:0006950	response to stress	4	519	0.0106082	0.0438596	F1MGW6;F1MNI5;F1MYR5;P09428
GO:0050789	regulation of biological process	6	1390	0.0109925	0.0451844	A0A3S5ZPN6;F1MGW6;F1MNI5;F1MX83;F1MYR5;P09428
GO:0001893	maternal placenta development	1	6	0.0121723	0.0460204	F1MNI5
GO:0002437	inflammatory response to antigenic stimulus	1	6	0.0121723	0.0460204	P09428
GO:0002833	positive regulation of response to biotic stimulus	1	6	0.0121723	0.0460204	F1MGW6
GO:0007292	female gamete generation	1	6	0.0121723	0.0460204	F1MNI5
GO:0008585	female gonad development	1	6	0.0121723	0.0460204	F1MNI5
GO:0009187	cyclic nucleotide metabolic process	1	6	0.0121723	0.0460204	F1MYR5
GO:0019369	arachidonic acid metabolic process	1	6	0.0121723	0.0460204	F1MNI5
GO:0022602	ovulation cycle process	1	6	0.0121723	0.0460204	F1MNI5
GO:0030808	regulation of nucleotide biosynthetic process	1	6	0.0121723	0.0460204	F1MYR5
GO:0042304	regulation of fatty acid biosynthetic process	1	6	0.0121723	0.0460204	F1MNI5
GO:0045981	positive regulation of nucleotide metabolic process	1	6	0.0121723	0.0460204	F1MYR5
GO:0051339	regulation of lyase activity	1	6	0.0121723	0.0460204	F1MYR5
GO:0061462	protein localization to lysosome	1	6	0.0121723	0.0460204	A0A3S5ZPN6
GO:1900371	regulation of purine nucleotide biosynthetic process	1	6	0.0121723	0.0460204	F1MYR5
GO:1900544	positive regulation of purine nucleotide metabolic process	1	6	0.0121723	0.0460204	F1MYR5
GO:0001817	regulation of cytokine production	2	88	0.0122464	0.0460544	F1MYR5;P09428
GO:0051239	regulation of multicellular organismal process	3	272	0.0126185	0.0472027	F1MNI5;F1MYR5;P09428
GO:0003008	system process	2	90	0.0127892	0.0475893	F1MNI5;F1MYR5
GO:0048584	positive regulation of response to stimulus	3	277	0.0132759	0.0489346	F1MGW6;F1MNI5;P09428
GO:0045597	positive regulation of cell differentiation	2	92	0.0133427	0.0489346	F1MNI5;P09428
GO:0044707	single-multicellular organism process	4	553	0.0133926	0.0489346	F1MGW6;F1MNI5;F1MYR5;P09428
GO:0009611	response to wounding	2	93	0.0136234	0.0489346	F1MNI5;F1MYR5
GO:0002720	positive regulation of cytokine production involved in immune response	1	7	0.014189	0.0489346	P09428
GO:0006525	arginine metabolic process	1	7	0.014189	0.0489346	F1MYR5
GO:0006809	nitric oxide biosynthetic process	1	7	0.014189	0.0489346	F1MYR5
GO:0042698	ovulation cycle	1	7	0.014189	0.0489346	F1MNI5
GO:0046209	nitric oxide metabolic process	1	7	0.014189	0.0489346	F1MYR5
GO:0046545	development of primary female sexual characteristics	1	7	0.014189	0.0489346	F1MNI5
GO:0050873	brown fat cell differentiation	1	7	0.014189	0.0489346	F1MNI5
GO:0060135	maternal process involved in female pregnancy	1	7	0.014189	0.0489346	F1MNI5
GO:0071470	cellular response to osmotic stress	1	7	0.014189	0.0489346	F1MNI5
GO:0072606	interleukin-8 secretion	1	7	0.014189	0.0489346	F1MYR5
GO:2001057	reactive nitrogen species metabolic process	1	7	0.014189	0.0489346	F1MYR5
GO:0031347	regulation of defense response	2	97	0.0147728	0.0504559	F1MNI5;F1MYR5
GO:0071705	nitrogen compound transport	2	97	0.0147728	0.0504559	A0A3S5ZPN6;F1MYR5
GO:0001816	cytokine production	2	99	0.0153632	0.0519704	F1MYR5;P09428
GO:0050778	positive regulation of immune response	2	99	0.0153632	0.0519704	F1MGW6;P09428
GO:0002711	positive regulation of T cell mediated immunity	1	8	0.0162022	0.053249	P09428
GO:0002718	regulation of cytokine production involved in immune response	1	8	0.0162022	0.053249	P09428
GO:0006970	response to osmotic stress	1	8	0.0162022	0.053249	F1MNI5
GO:0007566	embryo implantation	1	8	0.0162022	0.053249	F1MNI5
GO:0015914	phospholipid transport	1	8	0.0162022	0.053249	A0A3S5ZPN6
GO:0046660	female sex differentiation	1	8	0.0162022	0.053249	F1MNI5
GO:0009628	response to abiotic stimulus	2	102	0.0162684	0.053249	F1MNI5;F1MYR5
GO:0065007	biological regulation	6	1487	0.0164885	0.0537206	A0A3S5ZPN6;F1MGW6;F1MNI5;F1MX83;F1MYR5;P09428
GO:0002520	immune system development	2	103	0.0165753	0.0537558	F1MGW6;P09428
GO:0065009	regulation of molecular function	3	303	0.0170272	0.0543286	F1MNI5;F1MYR5;P09428
GO:0032501	multicellular organismal process	4	592	0.0171696	0.0543286	F1MGW6;F1MNI5;F1MYR5;P09428
GO:0010562	positive regulation of phosphorus metabolic process	2	108	0.0181483	0.0543286	F1MNI5;F1MYR5
GO:0045937	positive regulation of phosphate metabolic process	2	108	0.0181483	0.0543286	F1MNI5;F1MYR5
GO:0002534	cytokine production involved in inflammatory response	1	9	0.018212	0.0543286	F1MYR5
GO:0006959	humoral immune response	1	9	0.018212	0.0543286	F1MGW6
GO:0015748	organophosphate ester transport	1	9	0.018212	0.0543286	A0A3S5ZPN6
GO:0031640	killing of cells of other organism	1	9	0.018212	0.0543286	F1MYR5
GO:0032729	positive regulation of interferon-gamma production	1	9	0.018212	0.0543286	P09428
GO:0033077	T cell differentiation in thymus	1	9	0.018212	0.0543286	P09428
GO:0043470	regulation of carbohydrate catabolic process	1	9	0.018212	0.0543286	A0A3S5ZPN6
GO:0043471	regulation of cellular carbohydrate catabolic process	1	9	0.018212	0.0543286	A0A3S5ZPN6
GO:0044364	disruption of cells of other organism	1	9	0.018212	0.0543286	F1MYR5
GO:0045600	positive regulation of fat cell differentiation	1	9	0.018212	0.0543286	F1MNI5
GO:0046456	icosanoid biosynthetic process	1	9	0.018212	0.0543286	F1MNI5
GO:0046717	acid secretion	1	9	0.018212	0.0543286	F1MYR5
GO:0071594	thymocyte aggregation	1	9	0.018212	0.0543286	P09428
GO:1900015	regulation of cytokine production involved in inflammatory response	1	9	0.018212	0.0543286	F1MYR5
GO:1901570	fatty acid derivative biosynthetic process	1	9	0.018212	0.0543286	F1MNI5
GO:0007165	signal transduction	4	613	0.0194803	0.0564996	F1MGW6;F1MNI5;F1MYR5;P09428
GO:0002367	cytokine production involved in immune response	1	10	0.0202184	0.0564996	P09428
GO:0002832	negative regulation of response to biotic stimulus	1	10	0.0202184	0.0564996	F1MGW6
GO:0006623	protein targeting to vacuole	1	10	0.0202184	0.0564996	A0A3S5ZPN6
GO:0009065	glutamine family amino acid catabolic process	1	10	0.0202184	0.0564996	F1MYR5
GO:0015908	fatty acid transport	1	10	0.0202184	0.0564996	F1MYR5
GO:0019217	regulation of fatty acid metabolic process	1	10	0.0202184	0.0564996	F1MNI5
GO:0031343	positive regulation of cell killing	1	10	0.0202184	0.0564996	F1MYR5
GO:0043154	negative regulation of cysteine-type endopeptidase activity involved in apoptotic process	1	10	0.0202184	0.0564996	F1MNI5
GO:0045582	positive regulation of T cell differentiation	1	10	0.0202184	0.0564996	P09428
GO:0045995	regulation of embryonic development	1	10	0.0202184	0.0564996	F1MNI5
GO:0048469	cell maturation	1	10	0.0202184	0.0564996	F1MNI5
GO:0050796	regulation of insulin secretion	1	10	0.0202184	0.0564996	F1MYR5
GO:0071347	cellular response to interleukin-1	1	10	0.0202184	0.0564996	F1MNI5
GO:0072666	establishment of protein localization to vacuole	1	10	0.0202184	0.0564996	A0A3S5ZPN6
GO:0090276	regulation of peptide hormone secretion	1	10	0.0202184	0.0564996	F1MYR5
GO:0009966	regulation of signal transduction	3	324	0.0204762	0.0569949	F1MGW6;F1MNI5;P09428
GO:0050776	regulation of immune response	2	119	0.0218303	0.0604249	F1MGW6;P09428
GO:0001676	long-chain fatty acid metabolic process	1	11	0.0222213	0.0604249	F1MNI5
GO:0002791	regulation of peptide secretion	1	11	0.0222213	0.0604249	F1MYR5
GO:0007281	germ cell development	1	11	0.0222213	0.0604249	F1MNI5
GO:0070555	response to interleukin-1	1	11	0.0222213	0.0604249	F1MNI5
GO:0072604	interleukin-6 secretion	1	11	0.0222213	0.0604249	F1MYR5
GO:0009894	regulation of catabolic process	2	123	0.0232431	0.0629565	A0A3S5ZPN6;F1MYR5
GO:0044700	single organism signaling	4	645	0.0233985	0.0629565	F1MGW6;F1MNI5;F1MYR5;P09428
GO:0023052	signaling	4	648	0.0237913	0.0629565	F1MGW6;F1MNI5;F1MYR5;P09428
GO:0002709	regulation of T cell mediated immunity	1	12	0.0242209	0.0629565	P09428
GO:0006692	prostanoid metabolic process	1	12	0.0242209	0.0629565	F1MNI5
GO:0006693	prostaglandin metabolic process	1	12	0.0242209	0.0629565	F1MNI5
GO:0008406	gonad development	1	12	0.0242209	0.0629565	F1MNI5
GO:0022412	cellular process involved in reproduction in multicellular organism	1	12	0.0242209	0.0629565	F1MNI5
GO:0031341	regulation of cell killing	1	12	0.0242209	0.0629565	F1MYR5
GO:0031663	lipopolysaccharide-mediated signaling pathway	1	12	0.0242209	0.0629565	F1MGW6
GO:0045621	positive regulation of lymphocyte differentiation	1	12	0.0242209	0.0629565	P09428
GO:2000117	negative regulation of cysteine-type endopeptidase activity	1	12	0.0242209	0.0629565	F1MNI5
GO:0051094	positive regulation of developmental process	2	126	0.0243281	0.0630036	F1MNI5;P09428
GO:0007154	cell communication	4	661	0.0255453	0.0640566	F1MGW6;F1MNI5;F1MYR5;P09428
GO:0002532	production of molecular mediator involved in inflammatory response	1	13	0.026217	0.0640566	F1MYR5
GO:0006636	unsaturated fatty acid biosynthetic process	1	13	0.026217	0.0640566	F1MNI5
GO:0030072	peptide hormone secretion	1	13	0.026217	0.0640566	F1MYR5
GO:0030073	insulin secretion	1	13	0.026217	0.0640566	F1MYR5
GO:0033138	positive regulation of peptidyl-serine phosphorylation	1	13	0.026217	0.0640566	F1MNI5
GO:0036294	cellular response to decreased oxygen levels	1	13	0.026217	0.0640566	F1MNI5
GO:0045137	development of primary sexual characteristics	1	13	0.026217	0.0640566	F1MNI5
GO:0046883	regulation of hormone secretion	1	13	0.026217	0.0640566	F1MYR5
GO:0046890	regulation of lipid biosynthetic process	1	13	0.026217	0.0640566	F1MNI5
GO:0050729	positive regulation of inflammatory response	1	13	0.026217	0.0640566	F1MNI5
GO:0051341	regulation of oxidoreductase activity	1	13	0.026217	0.0640566	P09428
GO:0051781	positive regulation of cell division	1	13	0.026217	0.0640566	P09428
GO:0071456	cellular response to hypoxia	1	13	0.026217	0.0640566	F1MNI5
GO:0072665	protein localization to vacuole	1	13	0.026217	0.0640566	A0A3S5ZPN6
GO:1903409	reactive oxygen species biosynthetic process	1	13	0.026217	0.0640566	F1MYR5
GO:0002376	immune system process	3	355	0.026275	0.0640566	F1MGW6;F1MYR5;P09428
GO:0009968	negative regulation of signal transduction	2	134	0.0273262	0.0653911	F1MGW6;F1MNI5
GO:0060255	regulation of macromolecule metabolic process	4	678	0.0279687	0.0653911	A0A3S5ZPN6;F1MNI5;F1MYR5;P09428
GO:0002456	T cell mediated immunity	1	14	0.0282098	0.0653911	P09428
GO:0002700	regulation of production of molecular mediator of immune response	1	14	0.0282098	0.0653911	P09428
GO:0002702	positive regulation of production of molecular mediator of immune response	1	14	0.0282098	0.0653911	P09428
GO:0002790	peptide secretion	1	14	0.0282098	0.0653911	F1MYR5
GO:0010565	regulation of cellular ketone metabolic process	1	14	0.0282098	0.0653911	F1MNI5
GO:0015718	monocarboxylic acid transport	1	14	0.0282098	0.0653911	F1MYR5
GO:0018198	peptidyl-cysteine modification	1	14	0.0282098	0.0653911	F1MYR5
GO:0032637	interleukin-8 production	1	14	0.0282098	0.0653911	F1MYR5
GO:0032649	regulation of interferon-gamma production	1	14	0.0282098	0.0653911	P09428
GO:0045598	regulation of fat cell differentiation	1	14	0.0282098	0.0653911	F1MNI5
GO:0045834	positive regulation of lipid metabolic process	1	14	0.0282098	0.0653911	F1MNI5
GO:0090087	regulation of peptide transport	1	14	0.0282098	0.0653911	F1MYR5
GO:1903046	meiotic cell cycle process	1	14	0.0282098	0.0653911	F1MNI5
GO:0023057	negative regulation of signaling	2	141	0.0300719	0.0690963	F1MGW6;F1MNI5
GO:0007565	female pregnancy	1	15	0.0301991	0.0690963	F1MNI5
GO:0042493	response to drug	1	15	0.0301991	0.0690963	F1MYR5
GO:0045580	regulation of T cell differentiation	1	15	0.0301991	0.0690963	P09428
GO:0002684	positive regulation of immune system process	2	142	0.0304734	0.0694989	F1MGW6;P09428
GO:0010648	negative regulation of cell communication	2	144	0.031283	0.0711161	F1MGW6;F1MNI5
GO:0018193	peptidyl-amino acid modification	2	146	0.0321017	0.0720089	F1MNI5;F1MYR5
GO:0002708	positive regulation of lymphocyte mediated immunity	1	16	0.032185	0.0720089	P09428
GO:0007041	lysosomal transport	1	16	0.032185	0.0720089	A0A3S5ZPN6
GO:0032609	interferon-gamma production	1	16	0.032185	0.0720089	P09428
GO:0046879	hormone secretion	1	16	0.032185	0.0720089	F1MYR5
GO:0051248	negative regulation of protein metabolic process	2	150	0.0337659	0.0740996	F1MNI5;F1MYR5
GO:0048518	positive regulation of biological process	4	717	0.0341049	0.0740996	F1MGW6;F1MNI5;F1MYR5;P09428
GO:0002824	positive regulation of adaptive immune response based on somatic recombination of immune receptors built from immunoglobulin superfamily domains	1	17	0.0341676	0.0740996	P09428
GO:0007548	sex differentiation	1	17	0.0341676	0.0740996	F1MNI5
GO:0009914	hormone transport	1	17	0.0341676	0.0740996	F1MYR5
GO:0021700	developmental maturation	1	17	0.0341676	0.0740996	F1MNI5
GO:0044275	cellular carbohydrate catabolic process	1	17	0.0341676	0.0740996	A0A3S5ZPN6
GO:0044706	multi-multicellular organism process	1	17	0.0341676	0.0740996	F1MNI5
GO:0071346	cellular response to interferon-gamma	1	17	0.0341676	0.0740996	F1MYR5
GO:0071453	cellular response to oxygen levels	1	17	0.0341676	0.0740996	F1MNI5
GO:0006811	ion transport	2	152	0.0346112	0.0748323	A0A3S5ZPN6;F1MYR5
GO:0048731	system development	3	395	0.0350404	0.0755292	F1MGW6;F1MNI5;P09428
GO:0002821	positive regulation of adaptive immune response	1	18	0.0361467	0.0765142	P09428
GO:0006801	superoxide metabolic process	1	18	0.0361467	0.0765142	F1MYR5
GO:0032946	positive regulation of mononuclear cell proliferation	1	18	0.0361467	0.0765142	P09428
GO:0033135	regulation of peptidyl-serine phosphorylation	1	18	0.0361467	0.0765142	F1MNI5
GO:0042102	positive regulation of T cell proliferation	1	18	0.0361467	0.0765142	P09428
GO:0050671	positive regulation of lymphocyte proliferation	1	18	0.0361467	0.0765142	P09428
GO:0045595	regulation of cell differentiation	2	159	0.0376388	0.0794348	F1MNI5;P09428
GO:0051321	meiotic cell cycle	1	19	0.0381225	0.0797415	F1MNI5
GO:0070665	positive regulation of leukocyte proliferation	1	19	0.0381225	0.0797415	P09428
GO:2001243	negative regulation of intrinsic apoptotic signaling pathway	1	19	0.0381225	0.0797415	F1MNI5
GO:0051240	positive regulation of multicellular organismal process	2	161	0.0385233	0.080342	F1MNI5;P09428
GO:0001890	placenta development	1	20	0.0400949	0.0826447	F1MNI5
GO:0002706	regulation of lymphocyte mediated immunity	1	20	0.0400949	0.0826447	P09428
GO:0010675	regulation of cellular carbohydrate metabolic process	1	20	0.0400949	0.0826447	A0A3S5ZPN6
GO:0015833	peptide transport	1	20	0.0400949	0.0826447	F1MYR5
GO:0006690	icosanoid metabolic process	1	21	0.042064	0.0851341	F1MNI5
GO:0010951	negative regulation of endopeptidase activity	1	21	0.042064	0.0851341	F1MNI5
GO:0045619	regulation of lymphocyte differentiation	1	21	0.042064	0.0851341	P09428
GO:1901568	fatty acid derivative metabolic process	1	21	0.042064	0.0851341	F1MNI5
GO:1902107	positive regulation of leukocyte differentiation	1	21	0.042064	0.0851341	P09428
GO:1903036	positive regulation of response to wounding	1	21	0.042064	0.0851341	F1MNI5
GO:2000026	regulation of multicellular organismal development	2	169	0.0421456	0.0851341	F1MNI5;P09428
GO:0009893	positive regulation of metabolic process	3	424	0.0423195	0.0852418	F1MNI5;F1MYR5;P09428
GO:0001906	cell killing	1	22	0.0440296	0.0876872	F1MYR5
GO:0002440	production of molecular mediator of immune response	1	22	0.0440296	0.0876872	P09428
GO:0010466	negative regulation of peptidase activity	1	22	0.0440296	0.0876872	F1MNI5
GO:0034341	response to interferon-gamma	1	22	0.0440296	0.0876872	F1MYR5
GO:0048585	negative regulation of response to stimulus	2	175	0.0449496	0.0892679	F1MGW6;F1MNI5
GO:0002822	regulation of adaptive immune response based on somatic recombination of immune receptors built from immunoglobulin superfamily domains	1	23	0.0459919	0.0895766	P09428
GO:0006109	regulation of carbohydrate metabolic process	1	23	0.0459919	0.0895766	A0A3S5ZPN6
GO:0006140	regulation of nucleotide metabolic process	1	23	0.0459919	0.0895766	F1MYR5
GO:0006633	fatty acid biosynthetic process	1	23	0.0459919	0.0895766	F1MNI5
GO:0033559	unsaturated fatty acid metabolic process	1	23	0.0459919	0.0895766	F1MNI5
GO:0042886	amide transport	1	23	0.0459919	0.0895766	F1MYR5
GO:1900542	regulation of purine nucleotide metabolic process	1	23	0.0459919	0.0895766	F1MYR5
GO:0019222	regulation of metabolic process	4	785	0.046842	0.0909816	A0A3S5ZPN6;F1MNI5;F1MYR5;P09428
GO:0007275	multicellular organism development	3	442	0.0472328	0.0914893	F1MGW6;F1MNI5;P09428
GO:0002705	positive regulation of leukocyte mediated immunity	1	24	0.0479509	0.0918734	P09428
GO:0019932	second-messenger-mediated signaling	1	24	0.0479509	0.0918734	F1MYR5
GO:0032635	interleukin-6 production	1	24	0.0479509	0.0918734	F1MYR5
GO:0042129	regulation of T cell proliferation	1	24	0.0479509	0.0918734	P09428
GO:0002449	lymphocyte mediated immunity	1	25	0.0499065	0.0948492	P09428
GO:0002819	regulation of adaptive immune response	1	25	0.0499065	0.0948492	P09428
GO:0072330	monocarboxylic acid biosynthetic process	1	25	0.0499065	0.0948492	F1MNI5
GO:0002682	regulation of immune system process	2	188	0.0512734	0.0962313	F1MGW6;P09428
GO:0002831	regulation of response to biotic stimulus	1	26	0.0518587	0.0962313	F1MGW6
GO:0007623	circadian rhythm	1	26	0.0518587	0.0962313	F1MYR5
GO:0009064	glutamine family amino acid metabolic process	1	26	0.0518587	0.0962313	F1MYR5
GO:0030217	T cell differentiation	1	26	0.0518587	0.0962313	P09428
GO:0032944	regulation of mononuclear cell proliferation	1	26	0.0518587	0.0962313	P09428
GO:0050670	regulation of lymphocyte proliferation	1	26	0.0518587	0.0962313	P09428
GO:0070663	regulation of leukocyte proliferation	1	26	0.0518587	0.0962313	P09428
GO:1901606	alpha-amino acid catabolic process	1	26	0.0518587	0.0962313	F1MYR5
GO:0035821	modification of morphology or physiology of other organism	1	27	0.0538076	0.0995864	F1MYR5
GO:0019220	regulation of phosphate metabolic process	2	195	0.0548152	0.100923	F1MNI5;F1MYR5
GO:0051174	regulation of phosphorus metabolic process	2	195	0.0548152	0.100923	F1MNI5;F1MYR5
GO:1903708	positive regulation of hemopoiesis	1	28	0.0557532	0.102383	P09428
GO:0080134	regulation of response to stress	2	198	0.0563616	0.103232	F1MNI5;F1MYR5
GO:0015849	organic acid transport	1	29	0.0576954	0.104591	F1MYR5
GO:0034112	positive regulation of homotypic cell-cell adhesion	1	29	0.0576954	0.104591	P09428
GO:0046942	carboxylic acid transport	1	29	0.0576954	0.104591	F1MYR5
GO:0050870	positive regulation of T cell activation	1	29	0.0576954	0.104591	P09428
GO:0051716	cellular response to stimulus	4	837	0.0584462	0.105682	F1MGW6;F1MNI5;F1MYR5;P09428
GO:0002460	adaptive immune response based on somatic recombination of immune receptors built from immunoglobulin superfamily domains	1	30	0.0596343	0.106468	P09428
GO:0010817	regulation of hormone levels	1	30	0.0596343	0.106468	F1MYR5
GO:0023061	signal release	1	30	0.0596343	0.106468	F1MYR5
GO:0042098	T cell proliferation	1	30	0.0596343	0.106468	P09428
GO:0045444	fat cell differentiation	1	30	0.0596343	0.106468	F1MNI5
GO:1902531	regulation of intracellular signal transduction	2	206	0.060567	0.107861	F1MNI5;P09428
GO:0032846	positive regulation of homeostatic process	1	31	0.0615699	0.108825	F1MNI5
GO:0042177	negative regulation of protein catabolic process	1	31	0.0615699	0.108825	F1MYR5
GO:0090068	positive regulation of cell cycle process	1	31	0.0615699	0.108825	F1MNI5
GO:0002699	positive regulation of immune effector process	1	32	0.0635022	0.110854	P09428
GO:0009063	cellular amino acid catabolic process	1	32	0.0635022	0.110854	F1MYR5
GO:0043123	positive regulation of I-kappaB kinase/NF-kappaB signaling	1	32	0.0635022	0.110854	P09428
GO:0050663	cytokine secretion	1	32	0.0635022	0.110854	F1MYR5
GO:1903039	positive regulation of leukocyte cell-cell adhesion	1	32	0.0635022	0.110854	P09428
GO:0065008	regulation of biological quality	3	496	0.0637976	0.111096	F1MNI5;F1MYR5;P09428
GO:0002703	regulation of leukocyte mediated immunity	1	33	0.0654311	0.112829	P09428
GO:0022409	positive regulation of cell-cell adhesion	1	33	0.0654311	0.112829	P09428
GO:0071214	cellular response to abiotic stimulus	1	33	0.0654311	0.112829	F1MNI5
GO:2001234	negative regulation of apoptotic signaling pathway	1	33	0.0654311	0.112829	F1MNI5
GO:0031328	positive regulation of cellular biosynthetic process	2	217	0.0665384	0.114459	F1MNI5;F1MYR5
GO:0042180	cellular ketone metabolic process	1	34	0.0673567	0.115585	F1MNI5
GO:0048856	anatomical structure development	3	509	0.0681934	0.116738	F1MGW6;F1MNI5;P09428
GO:0009891	positive regulation of biosynthetic process	2	221	0.0687625	0.117428	F1MNI5;F1MYR5
GO:1902105	regulation of leukocyte differentiation	1	35	0.069279	0.118025	P09428
GO:0042592	homeostatic process	2	225	0.0710141	0.119565	F1MNI5;P09428
GO:0007051	spindle organization	1	36	0.071198	0.119565	F1MNI5
GO:0030098	lymphocyte differentiation	1	36	0.071198	0.119565	P09428
GO:0043281	regulation of cysteine-type endopeptidase activity involved in apoptotic process	1	36	0.071198	0.119565	F1MNI5
GO:0048608	reproductive structure development	1	36	0.071198	0.119565	F1MNI5
GO:0061458	reproductive system development	1	36	0.071198	0.119565	F1MNI5
GO:0002250	adaptive immune response	1	37	0.0731138	0.121341	P09428
GO:0007034	vacuolar transport	1	37	0.0731138	0.121341	A0A3S5ZPN6
GO:0032102	negative regulation of response to external stimulus	1	37	0.0731138	0.121341	F1MGW6
GO:0051251	positive regulation of lymphocyte activation	1	37	0.0731138	0.121341	P09428
GO:0051346	negative regulation of hydrolase activity	1	37	0.0731138	0.121341	F1MNI5
GO:0007276	gamete generation	1	38	0.0750262	0.123071	F1MNI5
GO:0016052	carbohydrate catabolic process	1	38	0.0750262	0.123071	A0A3S5ZPN6
GO:0032943	mononuclear cell proliferation	1	38	0.0750262	0.123071	P09428
GO:0043901	negative regulation of multi-organism process	1	38	0.0750262	0.123071	F1MGW6
GO:0046651	lymphocyte proliferation	1	38	0.0750262	0.123071	P09428
GO:0019216	regulation of lipid metabolic process	1	39	0.0769353	0.12533	F1MNI5
GO:0051302	regulation of cell division	1	39	0.0769353	0.12533	P09428
GO:0070661	leukocyte proliferation	1	39	0.0769353	0.12533	P09428
GO:0043122	regulation of I-kappaB kinase/NF-kappaB signaling	1	40	0.0788411	0.127846	P09428
GO:2001242	regulation of intrinsic apoptotic signaling pathway	1	40	0.0788411	0.127846	F1MNI5
GO:0045787	positive regulation of cell cycle	1	41	0.0807437	0.130631	F1MNI5
GO:0019752	carboxylic acid metabolic process	2	244	0.0820711	0.132475	F1MNI5;F1MYR5
GO:0018105	peptidyl-serine phosphorylation	1	42	0.082643	0.132491	F1MNI5
GO:0050863	regulation of T cell activation	1	42	0.082643	0.132491	P09428
GO:2000116	regulation of cysteine-type endopeptidase activity	1	42	0.082643	0.132491	F1MNI5
GO:0002696	positive regulation of leukocyte activation	1	43	0.084539	0.134313	P09428
GO:0007249	I-kappaB kinase/NF-kappaB signaling	1	43	0.084539	0.134313	P09428
GO:0009895	negative regulation of catabolic process	1	43	0.084539	0.134313	F1MYR5
GO:0045861	negative regulation of proteolysis	1	43	0.084539	0.134313	F1MNI5
GO:0043436	oxoacid metabolic process	2	250	0.0856824	0.135824	F1MNI5;F1MYR5
GO:0006082	organic acid metabolic process	2	251	0.0862896	0.136096	F1MNI5;F1MYR5
GO:0007166	cell surface receptor signaling pathway	2	251	0.0862896	0.136096	F1MGW6;P09428
GO:0050867	positive regulation of cell activation	1	44	0.0864318	0.136096	P09428
GO:0050793	regulation of developmental process	2	252	0.0868984	0.136527	F1MNI5;P09428
GO:0003006	developmental process involved in reproduction	1	45	0.0883213	0.137238	F1MNI5
GO:0009152	purine ribonucleotide biosynthetic process	1	45	0.0883213	0.137238	F1MYR5
GO:0042742	defense response to bacterium	1	45	0.0883213	0.137238	F1MYR5
GO:0072593	reactive oxygen species metabolic process	1	45	0.0883213	0.137238	F1MYR5
GO:1903037	regulation of leukocyte cell-cell adhesion	1	45	0.0883213	0.137238	P09428
GO:0044767	single-organism developmental process	3	564	0.0885213	0.137247	F1MGW6;F1MNI5;P09428
GO:0048519	negative regulation of biological process	3	566	0.0893126	0.138171	F1MGW6;F1MNI5;F1MYR5
GO:0002443	leukocyte mediated immunity	1	46	0.0902075	0.138645	P09428
GO:0010720	positive regulation of cell development	1	46	0.0902075	0.138645	F1MNI5
GO:0018209	peptidyl-serine modification	1	46	0.0902075	0.138645	F1MNI5
GO:0032502	developmental process	3	571	0.0913067	0.140017	F1MGW6;F1MNI5;P09428
GO:0006164	purine nucleotide biosynthetic process	1	47	0.0920905	0.140017	F1MYR5
GO:0034110	regulation of homotypic cell-cell adhesion	1	47	0.0920905	0.140017	P09428
GO:0044262	cellular carbohydrate metabolic process	1	47	0.0920905	0.140017	A0A3S5ZPN6
GO:0050708	regulation of protein secretion	1	47	0.0920905	0.140017	F1MYR5
GO:0045785	positive regulation of cell adhesion	1	49	0.0958467	0.145104	P09428
GO:1903706	regulation of hemopoiesis	1	49	0.0958467	0.145104	P09428
GO:0048513	animal organ development	2	269	0.0974752	0.147254	F1MNI5;P09428
GO:0006898	receptor-mediated endocytosis	1	50	0.0977199	0.147309	A0A3S5ZPN6
GO:0009260	ribonucleotide biosynthetic process	1	51	0.0995899	0.148859	F1MYR5
GO:0032504	multicellular organism reproduction	1	51	0.0995899	0.148859	F1MNI5
GO:0048589	developmental growth	1	51	0.0995899	0.148859	F1MNI5
GO:0048609	multicellular organismal reproductive process	1	51	0.0995899	0.148859	F1MNI5
GO:0072522	purine-containing compound biosynthetic process	1	52	0.101457	0.151329	F1MYR5
GO:0010605	negative regulation of macromolecule metabolic process	2	279	0.10389	0.154631	F1MNI5;F1MYR5
GO:0019953	sexual reproduction	1	54	0.105181	0.155897	F1MNI5
GO:0046390	ribose phosphate biosynthetic process	1	54	0.105181	0.155897	F1MYR5
GO:0022407	regulation of cell-cell adhesion	1	55	0.107038	0.157987	P09428
GO:0032844	regulation of homeostatic process	1	55	0.107038	0.157987	F1MNI5
GO:0002697	regulation of immune effector process	1	56	0.108892	0.160055	P09428
GO:0019221	cytokine-mediated signaling pathway	1	56	0.108892	0.160055	P09428
GO:0044711	single-organism biosynthetic process	2	289	0.110439	0.161993	F1MNI5;F1MYR5
GO:0007267	cell-cell signaling	1	57	0.110742	0.162101	F1MYR5
GO:0050896	response to stimulus	4	1016	0.111826	0.163117	F1MGW6;F1MNI5;F1MYR5;P09428
GO:0016053	organic acid biosynthetic process	1	58	0.11259	0.163117	F1MNI5
GO:0046394	carboxylic acid biosynthetic process	1	58	0.11259	0.163117	F1MNI5
GO:0051249	regulation of lymphocyte activation	1	58	0.11259	0.163117	P09428
GO:0052548	regulation of endopeptidase activity	1	58	0.11259	0.163117	F1MNI5
GO:0002521	leukocyte differentiation	1	59	0.114434	0.164107	P09428
GO:0042110	T cell activation	1	59	0.114434	0.164107	P09428
GO:0052547	regulation of peptidase activity	1	59	0.114434	0.164107	F1MNI5
GO:0070489	T cell aggregation	1	59	0.114434	0.164107	P09428
GO:0071593	lymphocyte aggregation	1	59	0.114434	0.164107	P09428
GO:0070486	leukocyte aggregation	1	61	0.118113	0.16904	P09428
GO:0048522	positive regulation of cellular process	3	635	0.118786	0.16966	F1MNI5;F1MYR5;P09428
GO:0001819	positive regulation of cytokine production	1	62	0.119948	0.17063	P09428
GO:0031349	positive regulation of defense response	1	62	0.119948	0.17063	F1MNI5
GO:0016054	organic acid catabolic process	1	63	0.121779	0.172541	F1MYR5
GO:0046395	carboxylic acid catabolic process	1	63	0.121779	0.172541	F1MYR5
GO:0009306	protein secretion	1	64	0.123608	0.174781	F1MYR5
GO:0006979	response to oxidative stress	1	66	0.127255	0.179382	F1MNI5
GO:0009892	negative regulation of metabolic process	2	314	0.127369	0.179382	F1MNI5;F1MYR5
GO:0007159	leukocyte cell-cell adhesion	1	67	0.129074	0.180703	P09428
GO:0044703	multi-organism reproductive process	1	67	0.129074	0.180703	F1MNI5
GO:0097193	intrinsic apoptotic signaling pathway	1	67	0.129074	0.180703	F1MNI5
GO:0002694	regulation of leukocyte activation	1	68	0.130889	0.181805	P09428
GO:0009165	nucleotide biosynthetic process	1	68	0.130889	0.181805	F1MYR5
GO:1901605	alpha-amino acid metabolic process	1	68	0.130889	0.181805	F1MYR5
GO:2001233	regulation of apoptotic signaling pathway	1	68	0.130889	0.181805	F1MNI5
GO:0006631	fatty acid metabolic process	1	69	0.132702	0.183601	F1MNI5
GO:1901293	nucleoside phosphate biosynthetic process	1	69	0.132702	0.183601	F1MYR5
GO:0042176	regulation of protein catabolic process	1	70	0.134511	0.185379	F1MYR5
GO:1901565	organonitrogen compound catabolic process	1	70	0.134511	0.185379	F1MYR5
GO:0034109	homotypic cell-cell adhesion	1	71	0.136318	0.187503	P09428
GO:0050865	regulation of cell activation	1	72	0.138121	0.189247	P09428
GO:1902532	negative regulation of intracellular signal transduction	1	72	0.138121	0.189247	F1MNI5
GO:0043086	negative regulation of catalytic activity	1	73	0.139921	0.191342	F1MNI5
GO:0080090	regulation of primary metabolic process	3	680	0.1402	0.191353	A0A3S5ZPN6;F1MNI5;F1MYR5
GO:0008284	positive regulation of cell proliferation	1	75	0.143511	0.195496	P09428
GO:0008610	lipid biosynthetic process	1	76	0.145302	0.197175	F1MNI5
GO:0060284	regulation of cell development	1	76	0.145302	0.197175	F1MNI5
GO:0031323	regulation of cellular metabolic process	3	691	0.145684	0.197316	A0A3S5ZPN6;F1MNI5;F1MYR5
GO:0010564	regulation of cell cycle process	1	78	0.148874	0.200866	F1MNI5
GO:1903530	regulation of secretion by cell	1	78	0.148874	0.200866	F1MYR5
GO:0009725	response to hormone	1	79	0.150655	0.202882	F1MYR5
GO:0030154	cell differentiation	2	348	0.151535	0.203679	F1MNI5;P09428
GO:0016337	single organismal cell-cell adhesion	1	81	0.154208	0.206878	P09428
GO:0035556	intracellular signal transduction	2	358	0.158866	0.212724	F1MNI5;P09428
GO:0044699	single-organism process	6	2173	0.161087	0.214732	A0A3S5ZPN6;F1MGW6;F1MNI5;F1MX83;F1MYR5;P09428
GO:0046649	lymphocyte activation	1	85	0.161277	0.214732	P09428
GO:0051301	cell division	1	85	0.161277	0.214732	P09428
GO:0009790	embryo development	1	86	0.163037	0.21626	F1MNI5
GO:0051046	regulation of secretion	1	86	0.163037	0.21626	F1MYR5
GO:0010604	positive regulation of macromolecule metabolic process	2	365	0.164053	0.217201	F1MNI5;P09428
GO:0030155	regulation of cell adhesion	1	87	0.164793	0.217773	P09428
GO:0044282	small molecule catabolic process	1	88	0.166546	0.21968	F1MYR5
GO:0031325	positive regulation of cellular metabolic process	2	370	0.167785	0.220901	F1MNI5;F1MYR5
GO:0000226	microtubule cytoskeleton organization	1	90	0.170044	0.222632	F1MNI5
GO:0051223	regulation of protein transport	1	90	0.170044	0.222632	F1MYR5
GO:0098609	cell-cell adhesion	1	90	0.170044	0.222632	P09428
GO:0051246	regulation of protein metabolic process	2	374	0.170786	0.223189	F1MNI5;F1MYR5
GO:0001934	positive regulation of protein phosphorylation	1	93	0.175267	0.228203	F1MNI5
GO:0030097	hemopoiesis	1	93	0.175267	0.228203	P09428
GO:0098542	defense response to other organism	1	94	0.177003	0.229616	F1MYR5
GO:0098602	single organism cell adhesion	1	94	0.177003	0.229616	P09428
GO:0040007	growth	1	95	0.178735	0.231438	F1MNI5
GO:0048869	cellular developmental process	2	387	0.18063	0.233465	F1MNI5;P09428
GO:0042327	positive regulation of phosphorylation	1	98	0.183912	0.235982	F1MNI5
GO:0044702	single organism reproductive process	1	98	0.183912	0.235982	F1MNI5
GO:0048534	hematopoietic or lymphoid organ development	1	98	0.183912	0.235982	P09428
GO:0070201	regulation of establishment of protein localization	1	98	0.183912	0.235982	F1MYR5
GO:0044092	negative regulation of molecular function	1	101	0.189063	0.242151	F1MNI5
GO:0015031	protein transport	2	401	0.191378	0.244317	A0A3S5ZPN6;F1MYR5
GO:0006520	cellular amino acid metabolic process	1	103	0.192482	0.244317	F1MYR5
GO:0031329	regulation of cellular catabolic process	1	103	0.192482	0.244317	A0A3S5ZPN6
GO:0044283	small molecule biosynthetic process	1	103	0.192482	0.244317	F1MNI5
GO:0080135	regulation of cellular response to stress	1	103	0.192482	0.244317	F1MNI5
GO:0044248	cellular catabolic process	2	403	0.192926	0.244442	A0A3S5ZPN6;F1MYR5
GO:0000003	reproduction	1	104	0.194187	0.244723	F1MNI5
GO:0022414	reproductive process	1	104	0.194187	0.244723	F1MNI5
GO:0097190	apoptotic signaling pathway	1	104	0.194187	0.244723	F1MNI5
GO:0002252	immune effector process	1	105	0.195888	0.245991	P09428
GO:0045321	leukocyte activation	1	105	0.195888	0.245991	P09428
GO:0090407	organophosphate biosynthetic process	1	107	0.199283	0.24981	F1MYR5
GO:0030162	regulation of proteolysis	1	108	0.200976	0.251487	F1MNI5
GO:0043066	negative regulation of apoptotic process	1	110	0.204353	0.25526	F1MNI5
GO:0031326	regulation of cellular biosynthetic process	2	421	0.206973	0.257623	F1MNI5;F1MYR5
GO:0045184	establishment of protein localization	2	421	0.206973	0.257623	A0A3S5ZPN6;F1MYR5
GO:0032787	monocarboxylic acid metabolic process	1	112	0.207717	0.257643	F1MNI5
GO:0043069	negative regulation of programmed cell death	1	112	0.207717	0.257643	F1MNI5
GO:0009889	regulation of biosynthetic process	2	430	0.214074	0.265062	F1MNI5;F1MYR5
GO:0001775	cell activation	1	118	0.217741	0.26903	P09428
GO:1901575	organic substance catabolic process	2	435	0.21804	0.26903	A0A3S5ZPN6;F1MYR5
GO:0006605	protein targeting	1	120	0.221059	0.272279	A0A3S5ZPN6
GO:1902533	positive regulation of intracellular signal transduction	1	121	0.222713	0.27384	P09428
GO:0006897	endocytosis	1	122	0.224364	0.274914	A0A3S5ZPN6
GO:0060548	negative regulation of cell death	1	122	0.224364	0.274914	F1MNI5
GO:0007017	microtubule-based process	1	123	0.226013	0.276455	F1MNI5
GO:0072594	establishment of protein localization to organelle	1	124	0.227659	0.277987	A0A3S5ZPN6
GO:0009150	purine ribonucleotide metabolic process	1	125	0.229301	0.279029	F1MYR5
GO:0031401	positive regulation of protein modification process	1	125	0.229301	0.279029	F1MNI5
GO:0032940	secretion by cell	1	126	0.230941	0.280542	F1MYR5
GO:1901137	carbohydrate derivative biosynthetic process	1	127	0.232578	0.282046	F1MYR5
GO:0045087	innate immune response	1	128	0.234212	0.283056	F1MYR5
GO:0051726	regulation of cell cycle	1	128	0.234212	0.283056	F1MNI5
GO:0006796	phosphate-containing compound metabolic process	2	458	0.236455	0.285279	F1MNI5;F1MYR5
GO:0006163	purine nucleotide metabolic process	1	130	0.237471	0.286017	F1MYR5
GO:0010468	regulation of gene expression	2	460	0.238068	0.286249	F1MYR5;P09428
GO:0009259	ribonucleotide metabolic process	1	131	0.239096	0.286997	F1MYR5
GO:0044281	small molecule metabolic process	2	462	0.239684	0.287214	F1MNI5;F1MYR5
GO:0006464	cellular protein modification process	2	466	0.24292	0.290109	F1MNI5;F1MYR5
GO:0036211	protein modification process	2	466	0.24292	0.290109	F1MNI5;F1MYR5
GO:0006793	phosphorus metabolic process	2	472	0.247787	0.295422	F1MNI5;F1MYR5
GO:0051336	regulation of hydrolase activity	1	137	0.248788	0.296116	F1MNI5
GO:0046903	secretion	1	138	0.250393	0.297525	F1MYR5
GO:0032880	regulation of protein localization	1	139	0.251995	0.298927	F1MYR5
GO:0009056	catabolic process	2	478	0.252669	0.299224	A0A3S5ZPN6;F1MYR5
GO:0072521	purine-containing compound metabolic process	1	140	0.253594	0.299818	F1MYR5
GO:0019693	ribose phosphate metabolic process	1	141	0.255191	0.3007	F1MYR5
GO:0032269	negative regulation of cellular protein metabolic process	1	141	0.255191	0.3007	F1MNI5
GO:0043085	positive regulation of catalytic activity	1	144	0.259964	0.305814	F1MYR5
GO:0009719	response to endogenous stimulus	1	146	0.263131	0.309026	F1MYR5
GO:0043412	macromolecule modification	2	494	0.265753	0.311587	F1MNI5;F1MYR5
GO:0001932	regulation of protein phosphorylation	1	149	0.267862	0.31354	F1MNI5
GO:0043170	macromolecule metabolic process	4	1352	0.270287	0.315857	A0A3S5ZPN6;F1MNI5;F1MYR5;P09428
GO:0007155	cell adhesion	1	151	0.271001	0.316168	P09428
GO:0022610	biological adhesion	1	153	0.274129	0.319291	P09428
GO:0071702	organic substance transport	2	506	0.27562	0.320053	A0A3S5ZPN6;F1MYR5
GO:0009888	tissue development	1	154	0.275689	0.320053	F1MNI5
GO:0005975	carbohydrate metabolic process	1	158	0.281901	0.326728	A0A3S5ZPN6
GO:0022402	cell cycle process	1	165	0.292664	0.338461	F1MNI5
GO:0008104	protein localization	2	527	0.292982	0.338461	A0A3S5ZPN6;F1MYR5
GO:0044255	cellular lipid metabolic process	1	166	0.294191	0.339304	F1MNI5
GO:0048523	negative regulation of cellular process	2	534	0.29879	0.344046	F1MGW6;F1MNI5
GO:0042325	regulation of phosphorylation	1	171	0.301783	0.346928	F1MNI5
GO:0009117	nucleotide metabolic process	1	173	0.304801	0.349828	F1MYR5
GO:0006753	nucleoside phosphate metabolic process	1	175	0.307807	0.352706	F1MYR5
GO:0048468	cell development	1	179	0.313789	0.358978	F1MNI5
GO:0009967	positive regulation of signal transduction	1	180	0.315277	0.360098	P09428
GO:0006468	protein phosphorylation	1	185	0.322679	0.367959	F1MNI5
GO:0055086	nucleobase-containing small molecule metabolic process	1	187	0.325622	0.370716	F1MYR5
GO:0044093	positive regulation of molecular function	1	188	0.327089	0.371191	F1MYR5
GO:0060341	regulation of cellular localization	1	188	0.327089	0.371191	F1MYR5
GO:0010629	negative regulation of gene expression	1	191	0.331474	0.375564	F1MYR5
GO:0032270	positive regulation of cellular protein metabolic process	1	192	0.332931	0.37601	F1MNI5
GO:0033365	protein localization to organelle	1	192	0.332931	0.37601	A0A3S5ZPN6
GO:0051649	establishment of localization in cell	2	576	0.333783	0.376371	A0A3S5ZPN6;F1MYR5
GO:0023056	positive regulation of signaling	1	193	0.334384	0.376449	P09428
GO:0042981	regulation of apoptotic process	1	195	0.337284	0.37911	F1MNI5
GO:0043067	regulation of programmed cell death	1	197	0.340173	0.38175	F1MNI5
GO:0010647	positive regulation of cell communication	1	202	0.347351	0.389187	P09428
GO:0030163	protein catabolic process	1	204	0.350203	0.391143	F1MYR5
GO:0045935	positive regulation of nucleobase-containing compound metabolic process	1	204	0.350203	0.391143	F1MYR5
GO:0006629	lipid metabolic process	1	205	0.351626	0.391495	F1MNI5
GO:0051247	positive regulation of protein metabolic process	1	205	0.351626	0.391495	F1MNI5
GO:0033036	macromolecule localization	2	602	0.355497	0.394985	A0A3S5ZPN6;F1MYR5
GO:0010941	regulation of cell death	1	208	0.355877	0.394985	F1MNI5
GO:0031399	regulation of protein modification process	1	212	0.36151	0.400607	F1MNI5
GO:0051049	regulation of transport	1	214	0.364311	0.403079	F1MYR5
GO:0010628	positive regulation of gene expression	1	222	0.375412	0.414713	P09428
GO:0044712	single-organism catabolic process	1	223	0.376788	0.415584	F1MYR5
GO:0007049	cell cycle	1	229	0.384993	0.423972	F1MNI5
GO:0051173	positive regulation of nitrogen compound metabolic process	1	231	0.387708	0.426298	F1MYR5
GO:0044765	single-organism transport	2	647	0.392988	0.431432	A0A3S5ZPN6;F1MYR5
GO:0019637	organophosphate metabolic process	1	247	0.409069	0.44839	F1MYR5
GO:0006915	apoptotic process	1	251	0.414311	0.453433	F1MNI5
GO:0051641	cellular localization	2	675	0.416165	0.454759	A0A3S5ZPN6;F1MYR5
GO:0007010	cytoskeleton organization	1	255	0.419514	0.45771	F1MNI5
GO:1901135	carbohydrate derivative metabolic process	1	256	0.420809	0.458411	F1MYR5
GO:0012501	programmed cell death	1	257	0.422101	0.458411	F1MNI5
GO:1902580	single-organism cellular localization	1	257	0.422101	0.458411	A0A3S5ZPN6
GO:1902578	single-organism localization	2	683	0.422757	0.458419	A0A3S5ZPN6;F1MYR5
GO:0008219	cell death	1	267	0.434893	0.470136	F1MNI5
GO:0016265	death	1	267	0.434893	0.470136	F1MNI5
GO:0009057	macromolecule catabolic process	1	270	0.438684	0.473511	F1MYR5
GO:0016310	phosphorylation	1	272	0.4412	0.4755	F1MNI5
GO:0006508	proteolysis	1	276	0.446203	0.480161	F1MNI5
GO:0031324	negative regulation of cellular metabolic process	1	280	0.451169	0.484767	F1MNI5
GO:0006886	intracellular protein transport	1	285	0.457324	0.490634	A0A3S5ZPN6
GO:0033554	cellular response to stress	1	291	0.464634	0.497721	F1MNI5
GO:0016482	cytoplasmic transport	1	298	0.473058	0.505979	A0A3S5ZPN6
GO:0006810	transport	2	783	0.503434	0.537655	A0A3S5ZPN6;F1MYR5
GO:0009987	cellular process	6	2629	0.505784	0.539351	A0A3S5ZPN6;F1MGW6;F1MNI5;F1MX83;F1MYR5;P09428
GO:0032879	regulation of localization	1	330	0.510177	0.543216	F1MYR5
GO:0016192	vesicle-mediated transport	1	337	0.517999	0.550715	A0A3S5ZPN6
GO:0051234	establishment of localization	2	803	0.519086	0.551042	A0A3S5ZPN6;F1MYR5
GO:0044267	cellular protein metabolic process	2	813	0.526841	0.558435	F1MNI5;F1MYR5
GO:0032268	regulation of cellular protein metabolic process	1	348	0.530081	0.561029	F1MNI5
GO:0010467	gene expression	2	831	0.540672	0.571383	F1MYR5;P09428
GO:0071822	protein complex subunit organization	1	359	0.541909	0.571835	F1MNI5
GO:0044249	cellular biosynthetic process	2	851	0.555839	0.585661	F1MNI5;F1MYR5
GO:1901566	organonitrogen compound biosynthetic process	1	386	0.569894	0.598731	F1MYR5
GO:0019538	protein metabolic process	2	871	0.570785	0.598731	F1MNI5;F1MYR5
GO:1901576	organic substance biosynthetic process	2	871	0.570785	0.598731	F1MNI5;F1MYR5
GO:0071704	organic substance metabolic process	4	1810	0.5746	0.60184	A0A3S5ZPN6;F1MNI5;F1MYR5;P09428
GO:0009058	biosynthetic process	2	895	0.588413	0.615396	F1MNI5;F1MYR5
GO:0034654	nucleobase-containing compound biosynthetic process	1	406	0.589692	0.615823	F1MYR5
GO:0034613	cellular protein localization	1	409	0.592595	0.617942	A0A3S5ZPN6
GO:0070727	cellular macromolecule localization	1	413	0.596439	0.621034	A0A3S5ZPN6
GO:1902582	single-organism intracellular transport	1	417	0.600253	0.624087	A0A3S5ZPN6
GO:0019219	regulation of nucleobase-containing compound metabolic process	1	418	0.601202	0.624155	F1MYR5
GO:0019438	aromatic compound biosynthetic process	1	423	0.605917	0.628129	F1MYR5
GO:0044710	single-organism metabolic process	2	924	0.609245	0.630653	F1MNI5;F1MYR5
GO:0018130	heterocycle biosynthetic process	1	429	0.611515	0.632078	F1MYR5
GO:1901362	organic cyclic compound biosynthetic process	1	444	0.625219	0.645299	F1MYR5
GO:0051179	localization	2	975	0.644569	0.664301	A0A3S5ZPN6;F1MYR5
GO:0051171	regulation of nitrogen compound metabolic process	1	473	0.650574	0.669514	F1MYR5
GO:1902589	single-organism organelle organization	1	477	0.653956	0.672016	F1MNI5
GO:0044763	single-organism cellular process	4	1927	0.655895	0.672754	F1MGW6;F1MNI5;F1MYR5;P09428
GO:0008152	metabolic process	4	1928	0.656578	0.672754	A0A3S5ZPN6;F1MNI5;F1MYR5;P09428
GO:0046907	intracellular transport	1	499	0.672075	0.687636	A0A3S5ZPN6
GO:0043933	macromolecular complex subunit organization	1	520	0.688625	0.703552	F1MNI5
GO:1901564	organonitrogen compound metabolic process	1	582	0.733483	0.748301	F1MYR5
GO:0044271	cellular nitrogen compound biosynthetic process	1	653	0.778106	0.792682	F1MYR5
GO:0044238	primary metabolic process	3	1716	0.796236	0.809984	A0A3S5ZPN6;F1MNI5;F1MYR5
GO:0044260	cellular macromolecule metabolic process	2	1283	0.818329	0.830904	F1MNI5;F1MYR5
GO:0044237	cellular metabolic process	3	1763	0.819152	0.830904	A0A3S5ZPN6;F1MNI5;F1MYR5
GO:0006996	organelle organization	1	735	0.821719	0.832314	F1MNI5
GO:0006139	nucleobase-containing compound metabolic process	1	860	0.874336	0.884343	F1MYR5
GO:0006725	cellular aromatic compound metabolic process	1	896	0.88682	0.89441	F1MYR5
GO:0046483	heterocycle metabolic process	1	896	0.88682	0.89441	F1MYR5
GO:1901360	organic cyclic compound metabolic process	1	930	0.897643	0.904037	F1MYR5
GO:0016043	cellular component organization	1	1051	0.929443	0.934732	F1MNI5
GO:0071840	cellular component organization or biogenesis	1	1100	0.939724	0.942978	F1MNI5
GO:0034641	cellular nitrogen compound metabolic process	1	1103	0.94031	0.942978	F1MYR5
GO:0006807	nitrogen compound metabolic process	1	1177	0.953344	0.954694	F1MYR5
GO:0008150	biological_process	6	2945	1	1	A0A3S5ZPN6;F1MGW6;F1MNI5;F1MX83;F1MYR5;P09428

## Sheet: Cellular Component
GO ID	Description	out (8)	All (3039)	pvalue	FDR	Genes
GO:0043202	lysosomal lumen	1	4	0.0104934	0.33644	A0A3S5ZPN6
GO:0005775	vacuolar lumen	1	6	0.0157039	0.33644	A0A3S5ZPN6
GO:0012506	vesicle membrane	2	85	0.0194033	0.33644	A0A3S5ZPN6;F1MYR5
GO:0005640	nuclear outer membrane	1	8	0.0208904	0.33644	F1MNI5
GO:0031982	vesicle	3	254	0.02355	0.33644	A0A3S5ZPN6;F1MYR5;P09428
GO:0000323	lytic vacuole	2	109	0.0309879	0.33644	A0A3S5ZPN6;P09428
GO:0005764	lysosome	2	109	0.0309879	0.33644	A0A3S5ZPN6;P09428
GO:0030666	endocytic vesicle membrane	1	14	0.0363066	0.338482	A0A3S5ZPN6
GO:0005773	vacuole	2	129	0.0423246	0.338482	A0A3S5ZPN6;P09428
GO:0005637	nuclear inner membrane	1	18	0.0464657	0.338482	F1MNI5
GO:0005776	autophagosome	1	19	0.0489908	0.338482	P09428
GO:0030863	cortical cytoskeleton	1	21	0.0540234	0.342148	F1MYR5
GO:0005777	peroxisome	1	35	0.088604	0.426604	F1MYR5
GO:0042579	microbody	1	35	0.088604	0.426604	F1MYR5
GO:0031988	membrane-bounded vesicle	2	209	0.100153	0.426604	A0A3S5ZPN6;F1MYR5
GO:0005765	lysosomal membrane	1	41	0.103082	0.426604	A0A3S5ZPN6
GO:0098852	lytic vacuole membrane	1	41	0.103082	0.426604	A0A3S5ZPN6
GO:0030139	endocytic vesicle	1	45	0.112622	0.426604	A0A3S5ZPN6
GO:0031410	cytoplasmic vesicle	2	224	0.112796	0.426604	A0A3S5ZPN6;P09428
GO:0044448	cell cortex part	1	49	0.122073	0.426604	F1MYR5
GO:0019867	outer membrane	1	50	0.124422	0.426604	F1MNI5
GO:0031968	organelle outer membrane	1	50	0.124422	0.426604	F1MNI5
GO:0031965	nuclear membrane	1	52	0.129104	0.426604	F1MNI5
GO:0005774	vacuolar membrane	1	56	0.138401	0.43827	A0A3S5ZPN6
GO:0044437	vacuolar part	1	60	0.147611	0.448738	A0A3S5ZPN6
GO:0005938	cell cortex	1	65	0.159003	0.464778	F1MYR5
GO:0030659	cytoplasmic vesicle membrane	1	79	0.190194	0.522181	A0A3S5ZPN6
GO:0099568	cytoplasmic region	1	80	0.192382	0.522181	F1MYR5
GO:0044433	cytoplasmic vesicle part	1	85	0.203248	0.525478	A0A3S5ZPN6
GO:0098805	whole membrane	2	333	0.215689	0.525478	A0A3S5ZPN6;F1MNI5
GO:0005856	cytoskeleton	2	344	0.226817	0.525478	A0A3Q1NKP5;F1MYR5
GO:0043005	neuron projection	1	97	0.228806	0.525478	F1MNI5
GO:0048471	perinuclear region of cytoplasm	1	98	0.230903	0.525478	F1MYR5
GO:0005635	nuclear envelope	1	100	0.235082	0.525478	F1MNI5
GO:0031090	organelle membrane	3	683	0.259685	0.563888	A0A3S5ZPN6;F1MNI5;F1MYR5
GO:0005615	extracellular space	1	126	0.287631	0.607221	P09428
GO:0098588	bounding membrane of organelle	2	443	0.329423	0.660286	A0A3S5ZPN6;F1MNI5
GO:0044421	extracellular region part	1	152	0.336994	0.660286	P09428
GO:0097458	neuron part	1	153	0.338831	0.660286	F1MNI5
GO:0005886	plasma membrane	2	462	0.349259	0.663592	A0A3S5ZPN6;F1MYR5
GO:0043229	intracellular organelle	7	2300	0.384029	0.676217	A0A3Q1MFZ6;A0A3Q1NKP5;A0A3S5ZPN6;F1MGW6;F1MNI5;F1MYR5;P09428
GO:0071944	cell periphery	2	497	0.385609	0.676217	A0A3S5ZPN6;F1MYR5
GO:0043226	organelle	7	2310	0.392508	0.676217	A0A3Q1MFZ6;A0A3Q1NKP5;A0A3S5ZPN6;F1MGW6;F1MNI5;F1MYR5;P09428
GO:0005576	extracellular region	1	185	0.395319	0.676217	P09428
GO:0016023	cytoplasmic, membrane-bounded vesicle	1	188	0.400391	0.676217	A0A3S5ZPN6
GO:0019866	organelle inner membrane	1	199	0.418673	0.682293	F1MNI5
GO:0042175	nuclear outer membrane-endoplasmic reticulum membrane network	1	201	0.421944	0.682293	F1MNI5
GO:0042995	cell projection	1	207	0.431661	0.683463	F1MNI5
GO:0016020	membrane	4	1342	0.503406	0.746374	A0A3Q1MB48;A0A3S5ZPN6;F1MNI5;F1MYR5
GO:0043231	intracellular membrane-bounded organelle	6	2073	0.506544	0.746374	A0A3Q1MFZ6;A0A3S5ZPN6;F1MGW6;F1MNI5;F1MYR5;P09428
GO:0044425	membrane part	3	986	0.509913	0.746374	A0A3Q1MB48;A0A3S5ZPN6;F1MNI5
GO:0043227	membrane-bounded organelle	6	2078	0.510677	0.746374	A0A3Q1MFZ6;A0A3S5ZPN6;F1MGW6;F1MNI5;F1MYR5;P09428
GO:0016021	integral component of membrane	2	663	0.548968	0.781643	A0A3Q1MB48;A0A3S5ZPN6
GO:0031224	intrinsic component of membrane	2	670	0.555378	0.781643	A0A3Q1MB48;A0A3S5ZPN6
GO:0044444	cytoplasmic part	5	1839	0.606071	0.786698	A0A3S5ZPN6;F1MGW6;F1MNI5;F1MYR5;P09428
GO:0031967	organelle envelope	1	340	0.61339	0.786698	F1MNI5
GO:0031975	envelope	1	340	0.61339	0.786698	F1MNI5
GO:0005829	cytosol	2	736	0.613439	0.786698	F1MYR5;P09428
GO:0005783	endoplasmic reticulum	1	341	0.614536	0.786698	F1MNI5
GO:0005634	nucleus	3	1127	0.621077	0.786698	A0A3Q1MFZ6;F1MNI5;F1MYR5
GO:0005737	cytoplasm	6	2230	0.637852	0.788465	A0A3Q1NKP5;A0A3S5ZPN6;F1MGW6;F1MNI5;F1MYR5;P09428
GO:0043228	non-membrane-bounded organelle	2	785	0.653596	0.788465	A0A3Q1NKP5;F1MYR5
GO:0043232	intracellular non-membrane-bounded organelle	2	785	0.653596	0.788465	A0A3Q1NKP5;F1MYR5
GO:0005739	mitochondrion	1	480	0.747672	0.876244	F1MGW6
GO:0005622	intracellular	7	2683	0.760949	0.876244	A0A3Q1MFZ6;A0A3Q1NKP5;A0A3S5ZPN6;F1MGW6;F1MNI5;F1MYR5;P09428
GO:0044424	intracellular part	7	2683	0.760949	0.876244	A0A3Q1MFZ6;A0A3Q1NKP5;A0A3S5ZPN6;F1MGW6;F1MNI5;F1MYR5;P09428
GO:0005623	cell	7	2782	0.857858	0.928499	A0A3Q1MFZ6;A0A3Q1NKP5;A0A3S5ZPN6;F1MGW6;F1MNI5;F1MYR5;P09428
GO:0044464	cell part	7	2782	0.857858	0.928499	A0A3Q1MFZ6;A0A3Q1NKP5;A0A3S5ZPN6;F1MGW6;F1MNI5;F1MYR5;P09428
GO:0012505	endomembrane system	1	738	0.892304	0.928499	F1MNI5
GO:0044428	nuclear part	1	748	0.895997	0.928499	F1MNI5
GO:0070013	intracellular organelle lumen	1	750	0.896722	0.928499	A0A3S5ZPN6
GO:0043233	organelle lumen	1	751	0.897083	0.928499	A0A3S5ZPN6
GO:0031974	membrane-enclosed lumen	1	765	0.902022	0.928499	A0A3S5ZPN6
GO:0044422	organelle part	3	1647	0.904064	0.928499	A0A3S5ZPN6;F1MNI5;F1MYR5
GO:0044446	intracellular organelle part	2	1627	0.977944	0.990983	A0A3S5ZPN6;F1MNI5
GO:0005575	cellular_component	8	3039	1	1	A0A3Q1MB48;A0A3Q1MFZ6;A0A3Q1NKP5;A0A3S5ZPN6;F1MGW6;F1MNI5;F1MYR5;P09428

## Sheet: Pathway
KEGG_A_class	KEGG_B_class	Pathway	out (5)	All (2097)	Pvalue	FDR	Pathway ID	Genes	K_IDs
Human Diseases	Infectious diseases	Leishmaniasis	3	36	4.54308e-05	0.00277128	ko05140	P09428;F1MNI5;F1MYR5	K04519+K11987+K13241
Human Diseases	Cancers	Small cell lung cancer	2	18	0.000685619	0.0200012	ko05222	F1MNI5;F1MYR5	K11987+K13241
Human Diseases	Infectious diseases	Pertussis	2	28	0.0016777	0.0200012	ko05133	P09428;F1MYR5	K04519+K13241
Environmental Information Processing	Signal transduction	NF-kappa B signaling pathway	2	30	0.00192698	0.0200012	ko04064	P09428;F1MNI5	K04519+K11987
Organismal Systems	Immune system	IL-17 signaling pathway	2	32	0.00219298	0.0200012	ko04657	P09428;F1MNI5	K04519+K11987
Metabolism	Carbohydrate metabolism	C5-Branched dibasic acid metabolism	1	1	0.00238436	0.0200012	ko00660	F1MGW6	K17724
Environmental Information Processing	Signal transduction	TNF signaling pathway	2	34	0.0024756	0.0200012	ko04668	P09428;F1MNI5	K04519+K11987
Human Diseases	Infectious diseases	Chagas disease (American trypanosomiasis)	2	35	0.00262311	0.0200012	ko05142	P09428;F1MYR5	K04519+K13241
Organismal Systems	Immune system	C-type lectin receptor signaling pathway	2	40	0.00342218	0.0208753	ko04625	P09428;F1MNI5	K04519+K11987
Human Diseases	Infectious diseases	Amoebiasis	2	40	0.00342218	0.0208753	ko05146	P09428;F1MYR5	K04519+K13241
Human Diseases	Infectious diseases	Salmonella infection	2	47	0.00471088	0.026124	ko05132	P09428;F1MYR5	K04519+K13241
Human Diseases	Infectious diseases	Human cytomegalovirus infection	2	81	0.0136619	0.0671998	ko05163	P09428;F1MNI5	K04519+K11987
Human Diseases	Infectious diseases	Tuberculosis	2	83	0.0143213	0.0671998	ko05152	P09428;F1MYR5	K04519+K13241
Organismal Systems	Endocrine system	Ovarian Steroidogenesis	1	8	0.0189478	0.0825584	ko04913	F1MNI5	K11987
Human Diseases	Infectious diseases	African trypanosomiasis	1	10	0.0236396	0.0863559	ko05143	P09428	K04519
Metabolism	Lipid metabolism	Arachidonic acid metabolism	1	11	0.0259787	0.0863559	ko00590	F1MNI5	K11987
Human Diseases	Drug resistance	Antifolate resistance	1	11	0.0259787	0.0863559	ko01523	P09428	K04519
Human Diseases	Infectious diseases	Malaria	1	11	0.0259787	0.0863559	ko05144	P09428	K04519
Human Diseases	Cancers	Pathways in cancer	2	118	0.0280735	0.0863559	ko05200	F1MNI5;F1MYR5	K11987+K13241
Metabolism	Amino acid metabolism	Arginine biosynthesis	1	12	0.0283134	0.0863559	ko00220	F1MYR5	K13241
Organismal Systems	Endocrine system	Regulation of lipolysis in adipocyte	1	13	0.0306436	0.0890124	ko04923	F1MNI5	K11987
Human Diseases	Immune diseases	Graft-versus-host disease	1	14	0.0329693	0.0896968	ko05332	P09428	K04519
Human Diseases	Endocrine and metabolic diseases	Type I diabetes mellitus	1	15	0.0352905	0.0896968	ko04940	P09428	K04519
Human Diseases	Neurodegenerative diseases	Prion diseases	1	15	0.0352905	0.0896968	ko05020	P09428	K04519
Environmental Information Processing	Signaling molecules and interaction	Cytokine-cytokine receptor interaction	1	16	0.0376073	0.0917619	ko04060	P09428	K04519
Human Diseases	Immune diseases	Inflammatiory bowel disease (IBD)	1	19	0.044531	0.104477	ko05321	P09428	K04519
Human Diseases	Cancers	Chemical carcinogenesis	1	21	0.0491246	0.106715	ko05204	F1MNI5	K11987
Metabolism	Amino acid metabolism	Arginine and proline metabolism	1	22	0.0514148	0.106715	ko00330	F1MYR5	K13241
Organismal Systems	Sensory system	Inflammatory mediator regulation of TRP channels	1	22	0.0514148	0.106715	ko04750	P09428	K04519
Environmental Information Processing	Signal transduction	VEGF signaling pathway	1	23	0.0537005	0.106715	ko04370	F1MNI5	K11987
Organismal Systems	Immune system	Cytosolic DNA-sensing pathway	1	24	0.0559818	0.106715	ko04623	P09428	K04519
Organismal Systems	Immune system	Hematopoietic cell lineage	1	24	0.0559818	0.106715	ko04640	P09428	K04519
Organismal Systems	Nervous system	Serotonergic synapse	1	25	0.0582588	0.10769	ko04726	F1MNI5	K11987
Human Diseases	Endocrine and metabolic diseases	AGE-RAGE signaling pathway in diabetic complications	1	29	0.0673226	0.120785	ko04933	P09428	K04519
Human Diseases	Infectious diseases	Legionellosis	1	32	0.0740746	0.124073	ko05134	P09428	K04519
Environmental Information Processing	Signal transduction	Calcium signaling pathway	1	34	0.0785542	0.124073	ko04020	F1MYR5	K13241
Organismal Systems	Immune system	Th17 cell differentiation	1	34	0.0785542	0.124073	ko04659	P09428	K04519
Human Diseases	Cancers	MicroRNAs in cancer	1	35	0.0807874	0.124073	ko05206	F1MNI5	K11987
Organismal Systems	Immune system	Toll-like receptor signaling pathway	1	36	0.0830164	0.124073	ko04620	P09428	K04519
Cellular Processes	Transport and catabolism	Peroxisome	1	37	0.085241	0.124073	ko04146	F1MYR5	K13241
Environmental Information Processing	Signal transduction	Apelin signaling pathway	1	38	0.0874613	0.124073	ko04371	F1MYR5	K13241
Organismal Systems	Endocrine system	Oxytocin signaling pathway	1	38	0.0874613	0.124073	ko04921	F1MNI5	K11987
Human Diseases	Immune diseases	Rheumatoid arthritis	1	38	0.0874613	0.124073	ko05323	P09428	K04519
Organismal Systems	Endocrine system	Relaxin signaling pathway	1	39	0.0896773	0.124325	ko04926	F1MYR5	K13241
Human Diseases	Infectious diseases	Toxoplasmosis	1	40	0.0918889	0.124561	ko05145	F1MYR5	K13241
Environmental Information Processing	Signal transduction	HIF-1 signaling pathway	1	46	0.105069	0.139197	ko04066	F1MYR5	K13241
Human Diseases	Infectious diseases	Measles	1	47	0.10725	0.139197	ko05162	P09428	K04519
Organismal Systems	Development	Osteoclast differentiation	1	51	0.115935	0.147334	ko04380	P09428	K04519
Human Diseases	Cardiovascular diseases	Fluid shear stress and atherosclerosis	1	53	0.120251	0.149701	ko05418	P09428	K04519
Organismal Systems	Nervous system	Retrograde endocannabinoid signaling	1	58	0.13097	0.159783	ko04723	F1MNI5	K11987
Human Diseases	Infectious diseases	Kaposi sarcoma-associated herpesvirus infection	1	66	0.147901	0.176901	ko05167	F1MNI5	K11987
Environmental Information Processing	Signal transduction	MAPK signaling pathway	1	70	0.156267	0.18225	ko04010	P09428	K04519
Cellular Processes	Cell growth and death	Necroptosis	1	71	0.158348	0.18225	ko04217	P09428	K04519
Organismal Systems	Immune system	NOD-like receptor signaling pathway	1	76	0.168693	0.189309	ko04621	P09428	K04519
Human Diseases	Endocrine and metabolic diseases	Non-alcoholic fatty liver disease (NAFLD)	1	79	0.174851	0.189309	ko04932	P09428	K04519
Human Diseases	Infectious diseases	Human papillomavirus infection	1	80	0.176895	0.189309	ko05165	F1MNI5	K11987
Human Diseases	Infectious diseases	Herpes simplex infection	1	80	0.176895	0.189309	ko05168	P09428	K04519
Cellular Processes	Transport and catabolism	Lysosome	1	82	0.180972	0.190333	ko04142	A0A3S5ZPN6	K12384
Human Diseases	Infectious diseases	Influenza A	1	88	0.193106	0.199652	ko05164	P09428	K04519
Human Diseases	Neurodegenerative diseases	Alzheimer disease	1	97	0.211036	0.214553	ko05010	P09428	K04519
Metabolism	Global and overview maps	Metabolic pathways	2	492	0.334744	0.334744	ko01100	F1MNI5;F1MYR5	K11987+K13241
