# Supplementary material for: Comparative proteome analysis revealed the differences in response to both Mycobacterium tuberculosis and Mycobacterium bovis infection of bovine alveolar macrophages
Source: Front Cell Infect Microbiol. 2023 Nov 1;13:1266884. doi: 10.3389/fcimb.2023.1266884 (PMC10646506; doi:10.3389/fcimb.2023.1266884)
Supplement: Supplementary file 2 [file Table_2.xlsx]

## Sheet: Molecular Function
GO ID	Description	out (7)	All (2969)	pvalue	FDR	Genes
GO:0008137	NADH dehydrogenase (ubiquinone) activity	2	20	0.000887428	0.0113032	P23935;P42028
GO:0050136	NADH dehydrogenase (quinone) activity	2	20	0.000887428	0.0113032	P23935;P42028
GO:0003954	NADH dehydrogenase activity	2	21	0.000979737	0.0113032	P23935;P42028
GO:0016655	oxidoreductase activity, acting on NAD(P)H, quinone or similar compound as acceptor	2	22	0.0010765	0.0113032	P23935;P42028
GO:0052642	lysophosphatidic acid phosphatase activity	1	1	0.0023577	0.0198046	A6H757
GO:0016651	oxidoreductase activity, acting on NAD(P)H	2	38	0.00321752	0.0219829	P23935;P42028
GO:0004427	inorganic diphosphatase activity	1	2	0.00471063	0.0219829	Q2KIV7
GO:0033721	aldehyde dehydrogenase (NADP+) activity	1	2	0.00471063	0.0219829	E1BM93
GO:0052650	NADP-retinol dehydrogenase activity	1	2	0.00471063	0.0219829	E1BM93
GO:0003993	acid phosphatase activity	1	3	0.0070588	0.029647	A6H757
GO:0004033	aldo-keto reductase (NADP) activity	1	4	0.00940222	0.0329078	E1BM93
GO:0008106	alcohol dehydrogenase (NADP+) activity	1	4	0.00940222	0.0329078	E1BM93
GO:0016491	oxidoreductase activity	3	260	0.0178091	0.057537	E1BM93;P23935;P42028
GO:0003746	translation elongation factor activity	1	13	0.0302806	0.0908417	P43896
GO:0051539	4 iron, 4 sulfur cluster binding	1	16	0.0371557	0.104036	P42028
GO:0016620	oxidoreductase activity, acting on the aldehyde or oxo group of donors, NAD or NADP as acceptor	1	19	0.0439889	0.115471	E1BM93
GO:0016903	oxidoreductase activity, acting on the aldehyde or oxo group of donors	1	24	0.0552854	0.127174	E1BM93
GO:0051536	iron-sulfur cluster binding	1	25	0.0575309	0.127174	P42028
GO:0051540	metal cluster binding	1	25	0.0575309	0.127174	P42028
GO:0016616	oxidoreductase activity, acting on the CH-OH group of donors, NAD or NADP as acceptor	1	44	0.0993347	0.208603	E1BM93
GO:0016614	oxidoreductase activity, acting on CH-OH group of donors	1	47	0.105788	0.211575	E1BM93
GO:0008135	translation factor activity, RNA binding	1	52	0.116455	0.222323	P43896
GO:0000287	magnesium ion binding	1	57	0.127013	0.231936	Q2KIV7
GO:0016791	phosphatase activity	1	62	0.137462	0.240559	A6H757
GO:0042578	phosphoric ester hydrolase activity	1	75	0.16413	0.275739	A6H757
GO:0003824	catalytic activity	5	1454	0.209776	0.338868	A6H757;E1BM93;P23935;P42028;Q2KIV7
GO:0005102	receptor binding	1	149	0.302876	0.471141	Q3SZZ9
GO:0016788	hydrolase activity, acting on ester bonds	1	169	0.336793	0.505189	A6H757
GO:0046872	metal ion binding	2	587	0.417057	0.596881	P42028;Q2KIV7
GO:0043169	cation binding	2	597	0.426344	0.596881	P42028;Q2KIV7
GO:0016787	hydrolase activity	2	659	0.482905	0.606908	A6H757;Q2KIV7
GO:0016462	pyrophosphatase activity	1	273	0.491306	0.606908	Q2KIV7
GO:0016817	hydrolase activity, acting on acid anhydrides	1	273	0.491306	0.606908	Q2KIV7
GO:0016818	hydrolase activity, acting on acid anhydrides, in phosphorus-containing anhydrides	1	273	0.491306	0.606908	Q2KIV7
GO:0003723	RNA binding	1	454	0.687436	0.824923	P43896
GO:0043167	ion binding	2	1135	0.817328	0.929308	P42028;Q2KIV7
GO:0003676	nucleic acid binding	1	642	0.818676	0.929308	P43896
GO:0005488	binding	4	2246	0.935499	0.999195	P42028;P43896;Q2KIV7;Q3SZZ9
GO:0005515	protein binding	1	1038	0.95096	0.999195	Q3SZZ9
GO:1901363	heterocyclic compound binding	1	1208	0.9743	0.999195	P43896
GO:0097159	organic cyclic compound binding	1	1219	0.975405	0.999195	P43896
GO:0003674	molecular_function	7	2969	1	1	A6H757;E1BM93;P23935;P42028;P43896;Q2KIV7;Q3SZZ9

## Sheet: Biological Progress
GO ID	Description	out (7)	All (2945)	pvalue	FDR	Genes
GO:0010257	NADH dehydrogenase complex assembly	2	25	0.00141584	0.0562589	P23935;P42028
GO:0032981	mitochondrial respiratory chain complex I assembly	2	25	0.00141584	0.0562589	P23935;P42028
GO:0097031	mitochondrial respiratory chain complex I biogenesis	2	25	0.00141584	0.0562589	P23935;P42028
GO:0009642	response to light intensity	1	1	0.00237691	0.0562589	E1BM93
GO:0016056	rhodopsin mediated signaling pathway	1	1	0.00237691	0.0562589	E1BM93
GO:0016062	adaptation of rhodopsin mediated signaling	1	1	0.00237691	0.0562589	E1BM93
GO:0036367	light adaption	1	1	0.00237691	0.0562589	E1BM93
GO:0033108	mitochondrial respiratory chain complex assembly	2	34	0.00262067	0.0562589	P23935;P42028
GO:0022904	respiratory electron transport chain	2	44	0.00436917	0.0562589	P23935;P42028
GO:0007602	phototransduction	1	2	0.00474898	0.0562589	E1BM93
GO:0007603	phototransduction, visible light	1	2	0.00474898	0.0562589	E1BM93
GO:0009583	detection of light stimulus	1	2	0.00474898	0.0562589	E1BM93
GO:0009584	detection of visible light	1	2	0.00474898	0.0562589	E1BM93
GO:2001311	lysobisphosphatidic acid metabolic process	1	2	0.00474898	0.0562589	A6H757
GO:0022900	electron transport chain	2	47	0.00497565	0.0562589	P23935;P42028
GO:0007005	mitochondrion organization	3	165	0.00511444	0.0562589	P23935;P42028;P43896
GO:0043623	cellular protein complex assembly	3	169	0.00547473	0.0566796	P23935;P42028;Q3SZZ9
GO:0023058	adaptation of signaling pathway	1	3	0.00711621	0.0695807	E1BM93
GO:0009581	detection of external stimulus	1	4	0.00947861	0.0794398	E1BM93
GO:0009582	detection of abiotic stimulus	1	4	0.00947861	0.0794398	E1BM93
GO:0070125	mitochondrial translational elongation	1	4	0.00947861	0.0794398	P43896
GO:0045333	cellular respiration	2	73	0.0117428	0.0867987	P23935;P42028
GO:0007601	visual perception	1	5	0.0118362	0.0867987	E1BM93
GO:0050953	sensory perception of light stimulus	1	5	0.0118362	0.0867987	E1BM93
GO:0015980	energy derivation by oxidation of organic compounds	2	85	0.0157347	0.110772	P23935;P42028
GO:0001523	retinoid metabolic process	1	8	0.0188801	0.120466	E1BM93
GO:0070129	regulation of mitochondrial translation	1	8	0.0188801	0.120466	P43896
GO:0006461	protein complex assembly	3	274	0.0210035	0.120466	P23935;P42028;Q3SZZ9
GO:0070271	protein complex biogenesis	3	274	0.0210035	0.120466	P23935;P42028;Q3SZZ9
GO:0016101	diterpenoid metabolic process	1	9	0.0212185	0.120466	E1BM93
GO:0051606	detection of stimulus	1	9	0.0212185	0.120466	E1BM93
GO:0052646	alditol phosphate metabolic process	1	10	0.0235521	0.129537	A6H757
GO:0034622	cellular macromolecular complex assembly	3	296	0.025879	0.138021	P23935;P42028;Q3SZZ9
GO:0006721	terpenoid metabolic process	1	12	0.028205	0.145197	E1BM93
GO:0006091	generation of precursor metabolites and energy	2	119	0.0297627	0.145197	P23935;P42028
GO:0030168	platelet activation	1	13	0.0305243	0.145197	Q3SZZ9
GO:0071482	cellular response to light stimulus	1	13	0.0305243	0.145197	E1BM93
GO:0044710	single-organism metabolic process	5	924	0.0347782	0.15862	A6H757;E1BM93;P23935;P42028;P43896
GO:0006720	isoprenoid metabolic process	1	15	0.0351487	0.15862	E1BM93
GO:0006120	mitochondrial electron transport, NADH to ubiquinone	1	16	0.0374538	0.164797	P42028
GO:0055114	oxidation-reduction process	2	143	0.0418688	0.17973	P23935;P42028
GO:0071822	protein complex subunit organization	3	359	0.0431829	0.180957	P23935;P42028;Q3SZZ9
GO:0006414	translational elongation	1	20	0.0466271	0.186508	P43896
GO:0071478	cellular response to radiation	1	20	0.0466271	0.186508	E1BM93
GO:0007596	blood coagulation	1	21	0.0489087	0.187129	Q3SZZ9
GO:0007599	hemostasis	1	21	0.0489087	0.187129	Q3SZZ9
GO:0050817	coagulation	1	22	0.0511856	0.188622	Q3SZZ9
GO:0065003	macromolecular complex assembly	3	384	0.0514423	0.188622	P23935;P42028;Q3SZZ9
GO:0009416	response to light stimulus	1	23	0.0534578	0.192012	E1BM93
GO:0044255	cellular lipid metabolic process	2	166	0.0549989	0.192307	A6H757;E1BM93
GO:0007600	sensory perception	1	24	0.0557254	0.192307	E1BM93
GO:0032543	mitochondrial translation	1	30	0.0692332	0.234328	P43896
GO:0050878	regulation of body fluid levels	1	31	0.0714683	0.237329	Q3SZZ9
GO:0010821	regulation of mitochondrion organization	1	33	0.0759247	0.240126	P43896
GO:0071214	cellular response to abiotic stimulus	1	33	0.0759247	0.240126	E1BM93
GO:0006629	lipid metabolic process	2	205	0.0802746	0.240126	A6H757;E1BM93
GO:0009060	aerobic respiration	1	35	0.0803628	0.240126	P42028
GO:0042775	mitochondrial ATP synthesis coupled electron transport	1	35	0.0803628	0.240126	P42028
GO:0006796	phosphate-containing compound metabolic process	3	458	0.0804969	0.240126	A6H757;P42028;Q2KIV7
GO:0009314	response to radiation	1	37	0.0847826	0.246927	E1BM93
GO:0006793	phosphorus metabolic process	3	472	0.0867522	0.246927	A6H757;P42028;Q2KIV7
GO:0042773	ATP synthesis coupled electron transport	1	38	0.0869857	0.246927	P42028
GO:0022607	cellular component assembly	3	486	0.093242	0.260486	P23935;P42028;Q3SZZ9
GO:0050877	neurological system process	1	44	0.100109	0.275299	E1BM93
GO:0006650	glycerophospholipid metabolic process	1	45	0.10228	0.276944	A6H757
GO:0042060	wound healing	1	48	0.108768	0.283359	Q3SZZ9
GO:0043933	macromolecular complex subunit organization	3	520	0.109956	0.283359	P23935;P42028;Q3SZZ9
GO:0007186	G-protein coupled receptor signaling pathway	1	49	0.110921	0.283359	E1BM93
GO:0019637	organophosphate metabolic process	2	247	0.11109	0.283359	A6H757;P42028
GO:0006119	oxidative phosphorylation	1	50	0.11307	0.28429	P42028
GO:0046486	glycerolipid metabolic process	1	52	0.117355	0.288707	A6H757
GO:1901135	carbohydrate derivative metabolic process	2	256	0.118108	0.288707	A6H757;P42028
GO:0044085	cellular component biogenesis	3	545	0.123078	0.296737	P23935;P42028;Q3SZZ9
GO:0006644	phospholipid metabolic process	1	62	0.138513	0.329436	A6H757
GO:0006979	response to oxidative stress	1	66	0.146854	0.344617	P42028
GO:0044237	cellular metabolic process	6	1763	0.156553	0.362544	A6H757;E1BM93;P23935;P42028;P43896;Q2KIV7
GO:0051258	protein polymerization	1	73	0.161284	0.368648	Q3SZZ9
GO:0003008	system process	1	90	0.195459	0.437534	E1BM93
GO:0046034	ATP metabolic process	1	91	0.197432	0.437534	P42028
GO:0006417	regulation of translation	1	92	0.199401	0.437534	P43896
GO:0009611	response to wounding	1	93	0.201365	0.437534	Q3SZZ9
GO:0016043	cellular component organization	4	1051	0.211086	0.44006	P23935;P42028;P43896;Q3SZZ9
GO:0034248	regulation of cellular amide metabolic process	1	98	0.211125	0.44006	P43896
GO:0009205	purine ribonucleoside triphosphate metabolic process	1	102	0.218859	0.44006	P42028
GO:0009628	response to abiotic stimulus	1	102	0.218859	0.44006	E1BM93
GO:0009144	purine nucleoside triphosphate metabolic process	1	103	0.220782	0.44006	P42028
GO:0009199	ribonucleoside triphosphate metabolic process	1	104	0.222701	0.44006	P42028
GO:0009126	purine nucleoside monophosphate metabolic process	1	105	0.224616	0.44006	P42028
GO:0009167	purine ribonucleoside monophosphate metabolic process	1	105	0.224616	0.44006	P42028
GO:0010608	posttranscriptional regulation of gene expression	1	108	0.230338	0.44006	P43896
GO:0009161	ribonucleoside monophosphate metabolic process	1	109	0.232237	0.44006	P42028
GO:0009123	nucleoside monophosphate metabolic process	1	110	0.234132	0.44006	P42028
GO:0009141	nucleoside triphosphate metabolic process	1	110	0.234132	0.44006	P42028
GO:0071840	cellular component organization or biogenesis	4	1100	0.240118	0.44006	P23935;P42028;P43896;Q3SZZ9
GO:0044763	single-organism cellular process	6	1927	0.240942	0.44006	A6H757;E1BM93;P23935;P42028;P43896;Q3SZZ9
GO:0008152	metabolic process	6	1928	0.241534	0.44006	A6H757;E1BM93;P23935;P42028;P43896;Q2KIV7
GO:0006996	organelle organization	3	735	0.242533	0.44006	P23935;P42028;P43896
GO:0001775	cell activation	1	118	0.249148	0.44745	Q3SZZ9
GO:0042278	purine nucleoside metabolic process	1	123	0.258405	0.454793	P42028
GO:0046128	purine ribonucleoside metabolic process	1	123	0.258405	0.454793	P42028
GO:0009150	purine ribonucleotide metabolic process	1	125	0.26208	0.456694	P42028
GO:0009119	ribonucleoside metabolic process	1	129	0.269384	0.462021	P42028
GO:0006163	purine nucleotide metabolic process	1	130	0.2712	0.462021	P42028
GO:0009259	ribonucleotide metabolic process	1	131	0.273012	0.462021	P42028
GO:0009116	nucleoside metabolic process	1	133	0.276625	0.463676	P42028
GO:0072521	purine-containing compound metabolic process	1	140	0.28915	0.474098	P42028
GO:0019693	ribose phosphate metabolic process	1	141	0.290924	0.474098	P42028
GO:1901657	glycosyl compound metabolic process	1	141	0.290924	0.474098	P42028
GO:0009117	nucleotide metabolic process	1	173	0.345723	0.558231	P42028
GO:0006753	nucleoside phosphate metabolic process	1	175	0.349023	0.558438	P42028
GO:0006950	response to stress	2	519	0.35712	0.566244	P42028;Q3SZZ9
GO:0055086	nucleobase-containing small molecule metabolic process	1	187	0.36853	0.579119	P42028
GO:0044699	single-organism process	6	2173	0.414967	0.643509	A6H757;E1BM93;P23935;P42028;P43896;Q3SZZ9
GO:1901564	organonitrogen compound metabolic process	2	582	0.416818	0.643509	P42028;P43896
GO:0032501	multicellular organismal process	2	592	0.426182	0.647914	E1BM93;Q3SZZ9
GO:0033043	regulation of organelle organization	1	225	0.427034	0.647914	P43896
GO:0009987	cellular process	7	2629	0.451403	0.67846	A6H757;E1BM93;P23935;P42028;P43896;Q2KIV7;Q3SZZ9
GO:0050896	response to stimulus	3	1016	0.456233	0.67846	E1BM93;P42028;Q3SZZ9
GO:0006412	translation	1	247	0.458732	0.67846	P43896
GO:0043043	peptide biosynthetic process	1	250	0.462935	0.678972	P43896
GO:0009605	response to external stimulus	1	261	0.47811	0.695433	E1BM93
GO:0043604	amide biosynthetic process	1	264	0.482184	0.69561	P43896
GO:0016310	phosphorylation	1	272	0.492916	0.705311	P42028
GO:0006518	peptide metabolic process	1	280	0.503456	0.714583	P43896
GO:0044711	single-organism biosynthetic process	1	289	0.515089	0.725246	P43896
GO:0043603	cellular amide metabolic process	1	309	0.540107	0.754435	P43896
GO:0009966	regulation of signal transduction	1	324	0.558136	0.77348	E1BM93
GO:0032268	regulation of cellular protein metabolic process	1	348	0.585723	0.805369	P43896
GO:0023051	regulation of signaling	1	357	0.59568	0.812711	E1BM93
GO:0010646	regulation of cell communication	1	365	0.604358	0.818208	E1BM93
GO:0051246	regulation of protein metabolic process	1	374	0.61393	0.824822	P43896
GO:0051128	regulation of cellular component organization	1	381	0.621236	0.825393	P43896
GO:1901566	organonitrogen compound biosynthetic process	1	386	0.626383	0.825393	P43896
GO:2000112	regulation of cellular macromolecule biosynthetic process	1	388	0.628424	0.825393	P43896
GO:0010556	regulation of macromolecule biosynthetic process	1	403	0.643434	0.838847	P43896
GO:0031326	regulation of cellular biosynthetic process	1	421	0.660757	0.855097	P43896
GO:0009889	regulation of biosynthetic process	1	430	0.669144	0.859631	P43896
GO:0044238	primary metabolic process	4	1716	0.676173	0.862365	A6H757;E1BM93;P42028;P43896
GO:0048583	regulation of response to stimulus	1	454	0.690647	0.870693	E1BM93
GO:0010468	regulation of gene expression	1	460	0.695832	0.870693	P43896
GO:0044281	small molecule metabolic process	1	462	0.697544	0.870693	P42028
GO:0051171	regulation of nitrogen compound metabolic process	1	473	0.70681	0.873993	P43896
GO:1902589	single-organism organelle organization	1	477	0.710119	0.873993	P43896
GO:0065008	regulation of biological quality	1	496	0.725403	0.886603	Q3SZZ9
GO:0071704	organic substance metabolic process	4	1810	0.738148	0.895958	A6H757;E1BM93;P42028;P43896
GO:0044707	single-multicellular organism process	1	553	0.767183	0.924824	Q3SZZ9
GO:0065007	biological regulation	3	1487	0.781717	0.935933	E1BM93;P43896;Q3SZZ9
GO:0007165	signal transduction	1	613	0.805156	0.936998	E1BM93
GO:0034641	cellular nitrogen compound metabolic process	2	1103	0.805902	0.936998	P42028;P43896
GO:0034645	cellular macromolecule biosynthetic process	1	642	0.821517	0.936998	P43896
GO:0044700	single organism signaling	1	645	0.823141	0.936998	E1BM93
GO:0023052	signaling	1	648	0.824751	0.936998	E1BM93
GO:0044271	cellular nitrogen compound biosynthetic process	1	653	0.827408	0.936998	P43896
GO:0009059	macromolecule biosynthetic process	1	657	0.829508	0.936998	P43896
GO:0007154	cell communication	1	661	0.831586	0.936998	E1BM93
GO:0060255	regulation of macromolecule metabolic process	1	678	0.840178	0.936998	P43896
GO:0080090	regulation of primary metabolic process	1	680	0.841164	0.936998	P43896
GO:0006807	nitrogen compound metabolic process	2	1177	0.841237	0.936998	P42028;P43896
GO:0031323	regulation of cellular metabolic process	1	691	0.846493	0.936998	P43896
GO:0019222	regulation of metabolic process	1	785	0.886119	0.942751	P43896
GO:0050794	regulation of cellular process	2	1305	0.891166	0.942751	E1BM93;P43896
GO:0044267	cellular protein metabolic process	1	813	0.896073	0.942751	P43896
GO:0010467	gene expression	1	831	0.902069	0.942751	P43896
GO:0051716	cellular response to stimulus	1	837	0.904001	0.942751	E1BM93
GO:0044249	cellular biosynthetic process	1	851	0.908382	0.942751	P43896
GO:0006139	nucleobase-containing compound metabolic process	1	860	0.911107	0.942751	P42028
GO:0019538	protein metabolic process	1	871	0.914343	0.942751	P43896
GO:1901576	organic substance biosynthetic process	1	871	0.914343	0.942751	P43896
GO:0050789	regulation of biological process	2	1390	0.917213	0.942751	E1BM93;P43896
GO:0009058	biosynthetic process	1	895	0.921055	0.942751	P43896
GO:0006725	cellular aromatic compound metabolic process	1	896	0.921324	0.942751	P42028
GO:0046483	heterocycle metabolic process	1	896	0.921324	0.942751	P42028
GO:1901360	organic cyclic compound metabolic process	1	930	0.930033	0.94616	P42028
GO:0044260	cellular macromolecule metabolic process	1	1283	0.981869	0.99217	P43896
GO:0043170	macromolecule metabolic process	1	1352	0.986533	0.99217	P43896
GO:0008150	biological_process	7	2945	1	1	A6H757;E1BM93;P23935;P42028;P43896;Q2KIV7;Q3SZZ9

## Sheet: Cellular Component
GO ID	Description	out (7)	All (3039)	pvalue	FDR	Genes
GO:0005577	fibrinogen complex	1	1	0.00230339	0.0295656	Q3SZZ9
GO:0005747	mitochondrial respiratory chain complex I	2	34	0.0024638	0.0295656	P23935;P42028
GO:0030964	NADH dehydrogenase complex	2	34	0.0024638	0.0295656	P23935;P42028
GO:0045271	respiratory chain complex I	2	34	0.0024638	0.0295656	P23935;P42028
GO:0005746	mitochondrial respiratory chain	2	50	0.00528586	0.0474111	P23935;P42028
GO:0098803	respiratory chain complex	2	53	0.00592639	0.0474111	P23935;P42028
GO:0070469	respiratory chain	2	59	0.00730993	0.0501252	P23935;P42028
GO:1990204	oxidoreductase complex	2	65	0.00882768	0.0529661	P23935;P42028
GO:0001917	photoreceptor inner segment	1	5	0.0114715	0.0559092	E1BM93
GO:0098800	inner mitochondrial membrane protein complex	2	75	0.0116478	0.0559092	P23935;P42028
GO:0005739	mitochondrion	4	480	0.014452	0.0630635	A6H757;P23935;P42028;P43896
GO:0098798	mitochondrial protein complex	2	95	0.0183307	0.0733226	P23935;P42028
GO:0044429	mitochondrial part	3	300	0.0246597	0.085859	P23935;P42028;P43896
GO:0044455	mitochondrial membrane part	2	112	0.0250422	0.085859	P23935;P42028
GO:0005743	mitochondrial inner membrane	2	181	0.0607686	0.19446	P23935;P42028
GO:0019866	organelle inner membrane	2	199	0.0720271	0.216081	P23935;P42028
GO:0031966	mitochondrial membrane	2	233	0.095116	0.268563	P23935;P42028
GO:0005740	mitochondrial envelope	2	241	0.100863	0.268968	P23935;P42028
GO:1902494	catalytic complex	2	257	0.112683	0.284672	P23935;P42028
GO:0098796	membrane protein complex	2	311	0.155359	0.372861	P23935;P42028
GO:0031967	organelle envelope	2	340	0.179733	0.392145	P23935;P42028
GO:0031975	envelope	2	340	0.179733	0.392145	P23935;P42028
GO:0005759	mitochondrial matrix	1	114	0.235022	0.49048	P43896
GO:0005615	extracellular space	1	126	0.256744	0.513488	Q3SZZ9
GO:0044421	extracellular region part	1	152	0.302002	0.560666	Q3SZZ9
GO:0097458	neuron part	1	153	0.303694	0.560666	E1BM93
GO:0005576	extracellular region	1	185	0.356026	0.611691	Q3SZZ9
GO:0043234	protein complex	3	917	0.35682	0.611691	P23935;P42028;Q3SZZ9
GO:0031090	organelle membrane	2	683	0.49029	0.811514	P23935;P42028
GO:0032991	macromolecular complex	3	1263	0.613758	0.981542	P23935;P42028;Q3SZZ9
GO:0044425	membrane part	2	986	0.720218	0.981542	P23935;P42028
GO:0044444	cytoplasmic part	4	1839	0.720277	0.981542	A6H757;P23935;P42028;P43896
GO:0005737	cytoplasm	5	2230	0.722222	0.981542	A6H757;P23935;P42028;P43896;Q2KIV7
GO:0044446	intracellular organelle part	3	1627	0.82757	0.981542	P23935;P42028;P43896
GO:0044422	organelle part	3	1647	0.836652	0.981542	P23935;P42028;P43896
GO:0043231	intracellular membrane-bounded organelle	4	2073	0.849882	0.981542	A6H757;P23935;P42028;P43896
GO:0043227	membrane-bounded organelle	4	2078	0.852221	0.981542	A6H757;P23935;P42028;P43896
GO:0070013	intracellular organelle lumen	1	750	0.862779	0.981542	P43896
GO:0043233	organelle lumen	1	751	0.863199	0.981542	P43896
GO:0031974	membrane-enclosed lumen	1	765	0.868959	0.981542	P43896
GO:0005623	cell	6	2782	0.887317	0.981542	A6H757;E1BM93;P23935;P42028;P43896;Q2KIV7
GO:0044464	cell part	6	2782	0.887317	0.981542	A6H757;E1BM93;P23935;P42028;P43896;Q2KIV7
GO:0016020	membrane	2	1342	0.889625	0.981542	P23935;P42028
GO:0043229	intracellular organelle	4	2300	0.935794	0.981542	A6H757;P23935;P42028;P43896
GO:0043226	organelle	4	2310	0.938623	0.981542	A6H757;P23935;P42028;P43896
GO:0005622	intracellular	5	2683	0.961093	0.981542	A6H757;P23935;P42028;P43896;Q2KIV7
GO:0044424	intracellular part	5	2683	0.961093	0.981542	A6H757;P23935;P42028;P43896;Q2KIV7
GO:0005575	cellular_component	7	3039	1	1	A6H757;E1BM93;P23935;P42028;P43896;Q2KIV7;Q3SZZ9

## Sheet: Pathway
KEGG_A_class	KEGG_B_class	Pathway	out (5)	All (2097)	Pvalue	FDR	Pathway ID	Genes	K_IDs
Metabolism	Energy metabolism	Oxidative phosphorylation	3	89	0.000695132	0.00834158	ko00190	Q2KIV7;P42028;P23935	K01507+K03941+K03949
Organismal Systems	Nervous system	Retrograde endocannabinoid signaling	2	58	0.0071274	0.0381432	ko04723	P42028;P23935	K03941+K03949
Human Diseases	Endocrine and metabolic diseases	Non-alcoholic fatty liver disease (NAFLD)	2	79	0.0130167	0.0381432	ko04932	P42028;P23935	K03941+K03949
Human Diseases	Neurodegenerative diseases	Parkinson disease	2	95	0.018572	0.0381432	ko05012	P42028;P23935	K03941+K03949
Metabolism	Metabolism of cofactors and vitamins	Retinol metabolism	1	8	0.0189478	0.0381432	ko00830	E1BM93	K11152
Human Diseases	Neurodegenerative diseases	Alzheimer disease	2	97	0.0193287	0.0381432	ko05010	P42028;P23935	K03941+K03949
Human Diseases	Neurodegenerative diseases	Huntington disease	2	110	0.0245729	0.0381432	ko05016	P42028;P23935	K03941+K03949
Organismal Systems	Environmental adaptation	Thermogenesis	2	112	0.0254288	0.0381432	ko04714	P42028;P23935	K03941+K03949
Organismal Systems	Immune system	Complement and coagulation cascades	1	14	0.0329693	0.0439591	ko04610	Q3SZZ9	K03905
Human Diseases	Infectious diseases	Staphylococcus aureus infection	1	17	0.0399197	0.0479036	ko05150	Q3SZZ9	K03905
Metabolism	Global and overview maps	Metabolic pathways	3	492	0.0877196	0.0956941	ko01100	P42028;P23935;E1BM93	K03941+K03949+K11152
Organismal Systems	Immune system	Platelet activation	1	45	0.102883	0.102883	ko04611	Q3SZZ9	K03905
