# Supplementary material for: Comparative proteome analysis revealed the differences in response to both Mycobacterium tuberculosis and Mycobacterium bovis infection of bovine alveolar macrophages
Source: Front Cell Infect Microbiol. 2023 Nov 1;13:1266884. doi: 10.3389/fcimb.2023.1266884 (PMC10646506; doi:10.3389/fcimb.2023.1266884)
Supplement: Supplementary file 3 [file Table_3.xlsx]

## Sheet: Molecular Function
GO ID	Description	out (36)	All (2969)	pvalue	p.adjust	Genes
GO:0020037	heme binding	3	33	0.00696057	0.214948	F1N7C5;P35720;Q95123
GO:0046906	tetrapyrrole binding	3	34	0.00757108	0.214948	F1N7C5;P35720;Q95123
GO:0001618	virus receptor activity	1	1	0.0121253	0.214948	Q6L708
GO:0004653	polypeptide N-acetylgalactosaminyltransferase activity	1	1	0.0121253	0.214948	Q07537
GO:0004833	tryptophan 2,3-dioxygenase activity	1	1	0.0121253	0.214948	F1N7C5
GO:0008448	N-acetylglucosamine-6-phosphate deacetylase activity	1	1	0.0121253	0.214948	A0A452DHU0
GO:0017128	phospholipid scramblase activity	1	1	0.0121253	0.214948	Q3ZBG9
GO:0033754	indoleamine 2,3-dioxygenase activity	1	1	0.0121253	0.214948	F1N7C5
GO:0042586	peptide deformylase activity	1	1	0.0121253	0.214948	F1N5S7
GO:0047419	N-acetylgalactosamine-6-phosphate deacetylase activity	1	1	0.0121253	0.214948	A0A452DHU0
GO:1990405	protein antigen binding	1	1	0.0121253	0.214948	E1B726
GO:0016811	hydrolase activity, acting on carbon-nitrogen (but not peptide) bonds, in linear amides	2	16	0.0154195	0.24742	A0A452DHU0;F1N5S7
GO:0004601	peroxidase activity	2	17	0.0173432	0.24742	Q3T100;Q9BGI2
GO:0005539	glycosaminoglycan binding	2	18	0.0193637	0.24742	P81287;Q29423
GO:0016684	oxidoreductase activity, acting on peroxide as acceptor	2	18	0.0193637	0.24742	Q3T100;Q9BGI2
GO:0008376	acetylgalactosaminyltransferase activity	1	2	0.0241076	0.24742	Q07537
GO:0032090	Pyrin domain binding	1	2	0.0241076	0.24742	Q8HXK9
GO:0034185	apolipoprotein binding	1	2	0.0241076	0.24742	E1B726
GO:0047179	platelet-activating factor acetyltransferase activity	1	2	0.0241076	0.24742	P68401
GO:0008236	serine-type peptidase activity	2	22	0.0283634	0.259629	E1B726;P67810
GO:0019904	protein domain specific binding	4	99	0.0302479	0.259629	E1B726;Q05204;Q3ZBT6;Q8HXK9
GO:0017171	serine hydrolase activity	2	23	0.0308308	0.259629	E1B726;P67810
GO:0000104	succinate dehydrogenase activity	1	3	0.0359486	0.259629	P35720
GO:0003847	1-alkyl-2-acetylglycerophosphocholine esterase activity	1	3	0.0359486	0.259629	P68401
GO:0005540	hyaluronic acid binding	1	3	0.0359486	0.259629	Q29423
GO:0019166	trans-2-enoyl-CoA reductase (NADPH) activity	1	3	0.0359486	0.259629	F1MEY2
GO:0048039	ubiquinone binding	1	3	0.0359486	0.259629	Q95123
GO:0016209	antioxidant activity	2	27	0.0415022	0.281567	Q3T100;Q9BGI2
GO:0016810	hydrolase activity, acting on carbon-nitrogen (but not peptide) bonds	2	29	0.0472885	0.281567	A0A452DHU0;F1N5S7
GO:0004017	adenylate kinase activity	1	4	0.0476498	0.281567	G3X6W2
GO:0043047	single-stranded telomeric DNA binding	1	4	0.0476498	0.281567	G3X6W2
GO:0051880	G-quadruplex DNA binding	1	4	0.0476498	0.281567	G3X6W2
GO:0098847	sequence-specific single stranded DNA binding	1	4	0.0476498	0.281567	G3X6W2
GO:0003823	antigen binding	1	5	0.0592129	0.326052	E1B726
GO:0008379	thioredoxin peroxidase activity	1	5	0.0592129	0.326052	Q9BGI2
GO:0016627	oxidoreductase activity, acting on the CH-CH group of donors	2	34	0.0629362	0.326052	F1MEY2;P35720
GO:0001786	phosphatidylserine binding	1	6	0.0706395	0.326052	P81287
GO:0005548	phospholipid transporter activity	1	6	0.0706395	0.326052	Q3ZBG9
GO:0019213	deacetylase activity	1	6	0.0706395	0.326052	A0A452DHU0
GO:0097153	cysteine-type endopeptidase activity involved in apoptotic process	1	6	0.0706395	0.326052	Q8HXK9
GO:0046872	metal ion binding	11	587	0.0819069	0.326052	A0A452DHU0;E1BN25;F1N5S7;F1N7C5;G3X6W2;P35720;P81287;Q07537;Q1LZ81;Q3ZBG9;Q95123
GO:0003691	double-stranded telomeric DNA binding	1	7	0.0819311	0.326052	G3X6W2
GO:0004602	glutathione peroxidase activity	1	7	0.0819311	0.326052	Q3T100
GO:0016701	oxidoreductase activity, acting on single donors with incorporation of molecular oxygen	1	7	0.0819311	0.326052	F1N7C5
GO:0016702	oxidoreductase activity, acting on single donors with incorporation of molecular oxygen, incorporation of two atoms of oxygen	1	7	0.0819311	0.326052	F1N7C5
GO:0031681	G-protein beta-subunit binding	1	7	0.0819311	0.326052	P63212
GO:0046961	proton-transporting ATPase activity, rotational mechanism	1	7	0.0819311	0.326052	F1MZL6
GO:0048038	quinone binding	1	7	0.0819311	0.326052	Q95123
GO:0051920	peroxiredoxin activity	1	7	0.0819311	0.326052	Q9BGI2
GO:0016491	oxidoreductase activity	6	260	0.0892843	0.336156	F1MEY2;F1N7C5;P35720;Q02375;Q3T100;Q9BGI2
GO:0043169	cation binding	11	597	0.0903881	0.336156	A0A452DHU0;E1BN25;F1N5S7;F1N7C5;G3X6W2;P35720;P81287;Q07537;Q1LZ81;Q3ZBG9;Q95123
GO:0004869	cysteine-type endopeptidase inhibitor activity	1	8	0.0930892	0.336156	A5PJH7
GO:0015485	cholesterol binding	1	8	0.0930892	0.336156	P79345
GO:0019201	nucleotide kinase activity	1	8	0.0930892	0.336156	G3X6W2
GO:0036442	hydrogen-exporting ATPase activity	1	9	0.104115	0.369137	F1MZL6
GO:0008201	heparin binding	1	10	0.115011	0.389988	P81287
GO:0072341	modified amino acid binding	1	10	0.115011	0.389988	P81287
GO:0004872	receptor activity	2	49	0.117997	0.389988	Q29423;Q6L708
GO:0060089	molecular transducer activity	2	49	0.117997	0.389988	Q29423;Q6L708
GO:0032934	sterol binding	1	11	0.125778	0.402078	P79345
GO:0042162	telomeric DNA binding	1	11	0.125778	0.402078	G3X6W2
GO:0016776	phosphotransferase activity, phosphate group as acceptor	1	12	0.136418	0.420241	G3X6W2
GO:0051213	dioxygenase activity	1	12	0.136418	0.420241	F1N7C5
GO:0008194	UDP-glycosyltransferase activity	1	13	0.146932	0.420241	Q07537
GO:0016628	oxidoreductase activity, acting on the CH-CH group of donors, NAD or NADP as acceptor	1	13	0.146932	0.420241	F1MEY2
GO:0019205	nucleobase-containing compound kinase activity	1	13	0.146932	0.420241	G3X6W2
GO:0036002	pre-mRNA binding	1	13	0.146932	0.420241	Q3ZBT6
GO:0016787	hydrolase activity	11	659	0.155343	0.420241	A0A452DHU0;E1B726;F1MZL6;F1N5S7;G3X6W2;P63212;P67810;P68401;Q3SZ07;Q8HXK9;Q9GL30
GO:0004364	glutathione transferase activity	1	14	0.157321	0.420241	Q3T100
GO:0005319	lipid transporter activity	1	14	0.157321	0.420241	Q3ZBG9
GO:0005496	steroid binding	1	14	0.157321	0.420241	P79345
GO:0005544	calcium-dependent phospholipid binding	1	14	0.157321	0.420241	P81287
GO:0047485	protein N-terminus binding	1	14	0.157321	0.420241	Q0VCQ6
GO:0004620	phospholipase activity	1	15	0.167587	0.429993	Q9GL30
GO:0016597	amino acid binding	1	15	0.167587	0.429993	P81287
GO:0044769	ATPase activity, coupled to transmembrane movement of ions, rotational mechanism	1	15	0.167587	0.429993	F1MZL6
GO:0008536	Ran GTPase binding	1	16	0.177732	0.438704	Q32KP9
GO:0017056	structural constituent of nuclear pore	1	16	0.177732	0.438704	Q32KP9
GO:0030145	manganese ion binding	1	16	0.177732	0.438704	Q07537
GO:0004252	serine-type endopeptidase activity	1	17	0.187756	0.451524	E1B726
GO:0016298	lipase activity	1	17	0.187756	0.451524	Q9GL30
GO:0042802	identical protein binding	5	254	0.189872	0.451524	Q0VCQ6;Q32KP9;Q3ZBT6;Q6L708;Q8HXK9
GO:0016407	acetyltransferase activity	1	18	0.197661	0.464385	P68401
GO:0070011	peptidase activity, acting on L-amino acid peptides	3	128	0.200946	0.466482	E1B726;P67810;Q8HXK9
GO:0043178	alcohol binding	1	19	0.207449	0.475714	P79345
GO:0008233	peptidase activity	3	133	0.216837	0.475714	E1B726;P67810;Q8HXK9
GO:0008137	NADH dehydrogenase (ubiquinone) activity	1	20	0.217121	0.475714	Q02375
GO:0050136	NADH dehydrogenase (quinone) activity	1	20	0.217121	0.475714	Q02375
GO:0051087	chaperone binding	1	20	0.217121	0.475714	E1B726
GO:0003954	NADH dehydrogenase activity	1	21	0.226678	0.491136	Q02375
GO:0016655	oxidoreductase activity, acting on NAD(P)H, quinone or similar compound as acceptor	1	22	0.236122	0.505975	Q02375
GO:0004197	cysteine-type endopeptidase activity	1	23	0.245453	0.520253	Q8HXK9
GO:0004175	endopeptidase activity	2	79	0.248363	0.520761	E1B726;Q8HXK9
GO:0019903	protein phosphatase binding	1	24	0.254673	0.521505	A0A3Q1NBQ6
GO:0043566	structure-specific DNA binding	1	24	0.254673	0.521505	G3X6W2
GO:0016765	transferase activity, transferring alkyl or aryl (other than methyl) groups	1	25	0.263784	0.521505	Q3T100
GO:1901681	sulfur compound binding	1	25	0.263784	0.521505	P81287
GO:0003697	single-stranded DNA binding	1	26	0.272787	0.521505	G3X6W2
GO:0004866	endopeptidase inhibitor activity	1	26	0.272787	0.521505	A5PJH7
GO:0019829	cation-transporting ATPase activity	1	26	0.272787	0.521505	F1MZL6
GO:0030414	peptidase inhibitor activity	1	26	0.272787	0.521505	A5PJH7
GO:0042625	ATPase coupled ion transmembrane transporter activity	1	26	0.272787	0.521505	F1MZL6
GO:0016887	ATPase activity	2	85	0.275655	0.521871	F1MZL6;G3X6W2
GO:0004888	transmembrane signaling receptor activity	1	27	0.281683	0.528155	Q29423
GO:0099600	transmembrane receptor activity	1	28	0.290472	0.539449	Q29423
GO:0016758	transferase activity, transferring hexosyl groups	1	30	0.307739	0.555519	Q07537
GO:0061135	endopeptidase regulator activity	1	30	0.307739	0.555519	A5PJH7
GO:0009055	electron carrier activity	1	31	0.316219	0.555519	P35720
GO:0019902	phosphatase binding	1	31	0.316219	0.555519	A0A3Q1NBQ6
GO:0031406	carboxylic acid binding	1	31	0.316219	0.555519	P81287
GO:0043177	organic acid binding	1	31	0.316219	0.555519	P81287
GO:0005509	calcium ion binding	2	96	0.325588	0.566872	P81287;Q1LZ81
GO:0019900	kinase binding	2	101	0.34807	0.592017	E1B726;Q0VCQ6
GO:0052689	carboxylic ester hydrolase activity	1	35	0.349138	0.592017	P68401
GO:0061134	peptidase regulator activity	1	35	0.349138	0.592017	A5PJH7
GO:0038023	signaling receptor activity	1	36	0.357124	0.598134	Q29423
GO:0016820	hydrolase activity, acting on acid anhydrides, catalyzing transmembrane movement of substances	1	37	0.365015	0.598134	F1MZL6
GO:0042626	ATPase activity, coupled to transmembrane movement of substances	1	37	0.365015	0.598134	F1MZL6
GO:0043492	ATPase activity, coupled to movement of substances	1	37	0.365015	0.598134	F1MZL6
GO:0005198	structural molecule activity	3	179	0.370897	0.600812	A0A3Q1LLA5;Q32KP9;Q6L708
GO:0016651	oxidoreductase activity, acting on NAD(P)H	1	38	0.372812	0.600812	Q02375
GO:0030246	carbohydrate binding	1	39	0.380515	0.608201	Q07537
GO:0019899	enzyme binding	5	336	0.38625	0.61036	A0A3Q1NBQ6;E1B726;Q05204;Q0VCQ6;Q32KP9
GO:0015405	P-P-bond-hydrolysis-driven transmembrane transporter activity	1	40	0.388127	0.61036	F1MZL6
GO:0015399	primary active transmembrane transporter activity	1	41	0.395647	0.617209	F1MZL6
GO:0042803	protein homodimerization activity	2	115	0.409685	0.634036	Q0VCQ6;Q8HXK9
GO:0015078	hydrogen ion transmembrane transporter activity	1	44	0.417673	0.641309	F1MZL6
GO:0016747	transferase activity, transferring acyl groups other than amino-acyl groups	1	45	0.42484	0.647218	P68401
GO:0016757	transferase activity, transferring glycosyl groups	1	46	0.431922	0.652905	Q07537
GO:0004857	enzyme inhibitor activity	1	50	0.459409	0.678672	A5PJH7
GO:0008234	cysteine-type peptidase activity	1	50	0.459409	0.678672	Q8HXK9
GO:0015077	monovalent inorganic cation transmembrane transporter activity	1	50	0.459409	0.678672	F1MZL6
GO:0008289	lipid binding	2	130	0.472663	0.693002	P79345;P81287
GO:0016746	transferase activity, transferring acyl groups	1	54	0.485601	0.706658	P68401
GO:0004871	signal transducer activity	1	57	0.504431	0.728623	Q29423
GO:0042623	ATPase activity, coupled	1	58	0.510558	0.730435	F1MZL6
GO:0022804	active transmembrane transporter activity	1	59	0.516611	0.730435	F1MZL6
GO:0003824	catalytic activity	18	1454	0.516923	0.730435	A0A452DHU0;E1B726;F1MEY2;F1MZL6;F1N5S7;F1N7C5;G3X6W2;P35720;P63212;P67810;P68401;Q02375;Q07537;Q3SZ07;Q3T100;Q8HXK9;Q9BGI2;Q9GL30
GO:0046983	protein dimerization activity	2	151	0.554102	0.776887	Q0VCQ6;Q8HXK9
GO:0022892	substrate-specific transporter activity	2	152	0.557765	0.776887	F1MZL6;Q3ZBG9
GO:0017016	Ras GTPase binding	1	69	0.573273	0.792824	Q32KP9
GO:0022890	inorganic cation transmembrane transporter activity	1	71	0.583803	0.801702	F1MZL6
GO:0031267	small GTPase binding	1	72	0.588974	0.803146	Q32KP9
GO:0016788	hydrolase activity, acting on ester bonds	2	169	0.616899	0.829601	P68401;Q9GL30
GO:0003690	double-stranded DNA binding	1	78	0.618708	0.829601	G3X6W2
GO:0051020	GTPase binding	1	79	0.623456	0.829601	Q32KP9
GO:0005543	phospholipid binding	1	80	0.628147	0.829601	P81287
GO:0005215	transporter activity	2	173	0.629945	0.829601	F1MZL6;Q3ZBG9
GO:0017111	nucleoside-triphosphatase activity	3	265	0.636129	0.829601	F1MZL6;G3X6W2;P63212
GO:0008324	cation transmembrane transporter activity	1	84	0.646347	0.829601	F1MZL6
GO:0043565	sequence-specific DNA binding	1	86	0.65512	0.829601	G3X6W2
GO:0016462	pyrophosphatase activity	3	273	0.65682	0.829601	F1MZL6;G3X6W2;P63212
GO:0016817	hydrolase activity, acting on acid anhydrides	3	273	0.65682	0.829601	F1MZL6;G3X6W2;P63212
GO:0016818	hydrolase activity, acting on acid anhydrides, in phosphorus-containing anhydrides	3	273	0.65682	0.829601	F1MZL6;G3X6W2;P63212
GO:0019901	protein kinase binding	1	87	0.659426	0.829601	Q0VCQ6
GO:0003729	mRNA binding	1	104	0.725118	0.894924	Q3ZBT6
GO:0044822	poly(A) RNA binding	1	104	0.725118	0.894924	Q3ZBT6
GO:0048037	cofactor binding	1	104	0.725118	0.894924	Q95123
GO:0003735	structural constituent of ribosome	1	111	0.748427	0.917882	A0A3Q1LLA5
GO:0015075	ion transmembrane transporter activity	1	115	0.760871	0.927312	F1MZL6
GO:0043167	ion binding	12	1135	0.780708	0.938641	A0A452DHU0;E1BN25;F1N5S7;F1N7C5;G3X6W2;P35720;P81287;Q07537;Q1LZ81;Q3ZBG9;Q5E9I6;Q95123
GO:0003924	GTPase activity	1	123	0.78399	0.938641	P63212
GO:0016740	transferase activity	4	430	0.787414	0.938641	G3X6W2;P68401;Q07537;Q3T100
GO:0022891	substrate-specific transmembrane transporter activity	1	125	0.789421	0.938641	F1MZL6
GO:0005525	GTP binding	1	144	0.834819	0.975099	Q5E9I6
GO:0022857	transmembrane transporter activity	1	146	0.839002	0.975099	F1MZL6
GO:0019001	guanyl nucleotide binding	1	147	0.841056	0.975099	Q5E9I6
GO:0032561	guanyl ribonucleotide binding	1	147	0.841056	0.975099	Q5E9I6
GO:0005102	receptor binding	1	149	0.845086	0.975099	E1B726
GO:0005488	binding	25	2246	0.856704	0.98097	A0A3Q1LNK8;A0A3Q1NBQ6;A0A452DHU0;E1B726;E1BN25;F1N5S7;F1N7C5;G3X6W2;P35720;P63212;P79345;P81287;Q05204;Q07537;Q0VCQ6;Q1LZ81;Q29423;Q32KP9;Q3ZBG9;Q3ZBT6;Q3ZBU5;Q5E9I6;Q6L708;Q8HXK9;Q95123
GO:0016301	kinase activity	1	157	0.860236	0.98097	G3X6W2
GO:0046914	transition metal ion binding	1	170	0.881834	0.999753	Q07537
GO:0030234	enzyme regulator activity	1	192	0.911215	1	A5PJH7
GO:0016772	transferase activity, transferring phosphorus-containing groups	1	195	0.914624	1	G3X6W2
GO:0005515	protein binding	9	1038	0.928015	1	A0A3Q1NBQ6;E1B726;P63212;Q05204;Q0VCQ6;Q32KP9;Q3ZBT6;Q6L708;Q8HXK9
GO:0003723	RNA binding	3	454	0.9299	1	A0A3Q1LNK8;Q3ZBT6;Q3ZBU5
GO:0003677	DNA binding	1	215	0.934313	1	G3X6W2
GO:0098772	molecular function regulator	1	236	0.950222	1	A5PJH7
GO:0003676	nucleic acid binding	4	642	0.968357	1	A0A3Q1LNK8;G3X6W2;Q3ZBT6;Q3ZBU5
GO:0097367	carbohydrate derivative binding	3	563	0.977917	1	P81287;Q29423;Q5E9I6
GO:0097159	organic cyclic compound binding	9	1219	0.986094	1	A0A3Q1LNK8;F1N7C5;G3X6W2;P35720;P79345;Q3ZBT6;Q3ZBU5;Q5E9I6;Q95123
GO:0036094	small molecule binding	3	660	0.992893	1	P79345;P81287;Q5E9I6
GO:1901363	heterocyclic compound binding	8	1208	0.994295	1	A0A3Q1LNK8;F1N7C5;G3X6W2;P35720;Q3ZBT6;Q3ZBU5;Q5E9I6;Q95123
GO:0035639	purine ribonucleoside triphosphate binding	1	508	0.998886	1	Q5E9I6
GO:0001883	purine nucleoside binding	1	510	0.998918	1	Q5E9I6
GO:0032550	purine ribonucleoside binding	1	510	0.998918	1	Q5E9I6
GO:0001882	nucleoside binding	1	511	0.998934	1	Q5E9I6
GO:0032549	ribonucleoside binding	1	511	0.998934	1	Q5E9I6
GO:0032555	purine ribonucleotide binding	1	514	0.99898	1	Q5E9I6
GO:0017076	purine nucleotide binding	1	517	0.999025	1	Q5E9I6
GO:0032553	ribonucleotide binding	1	519	0.999053	1	Q5E9I6
GO:0043168	anion binding	2	693	0.999206	1	P81287;Q5E9I6
GO:0000166	nucleotide binding	1	603	0.999733	1	Q5E9I6
GO:1901265	nucleoside phosphate binding	1	603	0.999733	1	Q5E9I6
GO:0003674	molecular_function	36	2969	1	1	A0A3Q1LLA5;A0A3Q1LNK8;A0A3Q1NBQ6;A0A452DHU0;A5PJH7;E1B726;E1BN25;F1MEY2;F1MZL6;F1N5S7;F1N7C5;G3X6W2;P35720;P63212;P67810;P68401;P79345;P81287;Q02375;Q05204;Q07537;Q0VCQ6;Q1LZ81;Q29423;Q32KP9;Q3SZ07;Q3T100;Q3ZBG9;Q3ZBT6;Q3ZBU5;Q5E9I6;Q6L708;Q8HXK9;Q95123;Q9BGI2;Q9GL30

## Sheet: Biological Progress
GO ID	Description	out (44)	All (2945)	pvalue	p.adjust	Genes
GO:0009611	response to wounding	7	93	0.000368175	0.336055	E1B726;P81287;Q0VCQ6;Q29423;Q3ZBK5;Q6L708;Q8HXK9
GO:0042060	wound healing	5	48	0.000626968	0.336055	E1B726;P81287;Q0VCQ6;Q29423;Q6L708
GO:0006121	mitochondrial electron transport, succinate to ubiquinone	2	4	0.00128455	0.366866	P35720;Q95123
GO:0050819	negative regulation of coagulation	2	5	0.00212058	0.366866	E1B726;P81287
GO:0002011	morphogenesis of an epithelial sheet	2	6	0.00315069	0.366866	Q0VCQ6;Q29423
GO:0044319	wound healing, spreading of cells	2	6	0.00315069	0.366866	Q0VCQ6;Q29423
GO:0090504	epiboly	2	6	0.00315069	0.366866	Q0VCQ6;Q29423
GO:0090505	epiboly involved in wound healing	2	6	0.00315069	0.366866	Q0VCQ6;Q29423
GO:1903035	negative regulation of response to wounding	3	21	0.00343072	0.366866	E1B726;Q3ZBK5;Q8HXK9
GO:0008284	positive regulation of cell proliferation	5	75	0.00468576	0.366866	F1N5S7;Q02375;Q0VCQ6;Q6L708;Q8HXK9
GO:0090303	positive regulation of wound healing	2	8	0.00577039	0.366866	E1B726;Q6L708
GO:0050878	regulation of body fluid levels	3	31	0.0104498	0.366866	E1B726;P81287;Q6L708
GO:1903034	regulation of response to wounding	4	59	0.0108583	0.366866	E1B726;Q3ZBK5;Q6L708;Q8HXK9
GO:0002043	blood vessel endothelial cell proliferation involved in sprouting angiogenesis	1	1	0.0149406	0.366866	Q0VCQ6
GO:0002715	regulation of natural killer cell mediated immunity	1	1	0.0149406	0.366866	Q05204
GO:0002717	positive regulation of natural killer cell mediated immunity	1	1	0.0149406	0.366866	Q05204
GO:0008626	granzyme-mediated apoptotic signaling pathway	1	1	0.0149406	0.366866	Q05204
GO:0016338	calcium-independent cell-cell adhesion via plasma membrane cell-adhesion molecules	1	1	0.0149406	0.366866	Q6L708
GO:0021796	cerebral cortex regionalization	1	1	0.0149406	0.366866	Q3ZBT6
GO:0021871	forebrain regionalization	1	1	0.0149406	0.366866	Q3ZBT6
GO:0021978	telencephalon regionalization	1	1	0.0149406	0.366866	Q3ZBT6
GO:0042269	regulation of natural killer cell mediated cytotoxicity	1	1	0.0149406	0.366866	Q05204
GO:0042730	fibrinolysis	1	1	0.0149406	0.366866	E1B726
GO:0043321	regulation of natural killer cell degranulation	1	1	0.0149406	0.366866	Q05204
GO:0043323	positive regulation of natural killer cell degranulation	1	1	0.0149406	0.366866	Q05204
GO:0045954	positive regulation of natural killer cell mediated cytotoxicity	1	1	0.0149406	0.366866	Q05204
GO:0051917	regulation of fibrinolysis	1	1	0.0149406	0.366866	E1B726
GO:0051918	negative regulation of fibrinolysis	1	1	0.0149406	0.366866	E1B726
GO:0051919	positive regulation of fibrinolysis	1	1	0.0149406	0.366866	E1B726
GO:0060736	prostate gland growth	1	1	0.0149406	0.366866	P26779
GO:0060742	epithelial cell differentiation involved in prostate gland development	1	1	0.0149406	0.366866	P26779
GO:0090204	protein localization to nuclear pore	1	1	0.0149406	0.366866	Q32KP9
GO:1903587	regulation of blood vessel endothelial cell proliferation involved in sprouting angiogenesis	1	1	0.0149406	0.366866	Q0VCQ6
GO:1903588	negative regulation of blood vessel endothelial cell proliferation involved in sprouting angiogenesis	1	1	0.0149406	0.366866	Q0VCQ6
GO:0006950	response to stress	14	519	0.0153283	0.366866	A5PJH7;E1B726;G3X6W2;G5E5L8;P68401;P81287;Q05204;Q0VCQ6;Q29423;Q3SZM3;Q3ZBK5;Q6L708;Q8HXK9;Q9BGI2
GO:0050818	regulation of coagulation	2	13	0.0153301	0.366866	E1B726;P81287
GO:0019882	antigen processing and presentation	3	36	0.0157609	0.366866	A6H6Y1;F1N610;Q8HXK9
GO:0032102	negative regulation of response to external stimulus	3	37	0.0169751	0.366866	E1B726;Q3ZBK5;Q8HXK9
GO:0007188	adenylate cyclase-modulating G-protein coupled receptor signaling pathway	2	14	0.0177167	0.366866	P26779;P63212
GO:0007187	G-protein coupled receptor signaling pathway, coupled to cyclic nucleotide second messenger	2	15	0.0202501	0.366866	P26779;P63212
GO:0007041	lysosomal transport	2	16	0.0229256	0.366866	P26779;Q05204
GO:0050728	negative regulation of inflammatory response	2	16	0.0229256	0.366866	Q3ZBK5;Q8HXK9
GO:0080134	regulation of response to stress	7	198	0.0254634	0.366866	E1B726;P68401;Q05204;Q0VCQ6;Q3ZBK5;Q6L708;Q8HXK9
GO:0007420	brain development	3	45	0.0285449	0.366866	P68401;Q02375;Q3ZBT6
GO:0002228	natural killer cell mediated immunity	1	2	0.0296629	0.366866	Q05204
GO:0002277	myeloid dendritic cell activation involved in immune response	1	2	0.0296629	0.366866	Q8HXK9
GO:0002580	regulation of antigen processing and presentation of peptide or polysaccharide antigen via MHC class II	1	2	0.0296629	0.366866	Q8HXK9
GO:0002582	positive regulation of antigen processing and presentation of peptide or polysaccharide antigen via MHC class II	1	2	0.0296629	0.366866	Q8HXK9
GO:0002583	regulation of antigen processing and presentation of peptide antigen	1	2	0.0296629	0.366866	Q8HXK9
GO:0002585	positive regulation of antigen processing and presentation of peptide antigen	1	2	0.0296629	0.366866	Q8HXK9
GO:0002586	regulation of antigen processing and presentation of peptide antigen via MHC class II	1	2	0.0296629	0.366866	Q8HXK9
GO:0002588	positive regulation of antigen processing and presentation of peptide antigen via MHC class II	1	2	0.0296629	0.366866	Q8HXK9
GO:0006569	tryptophan catabolic process	1	2	0.0296629	0.366866	F1N7C5
GO:0010421	hydrogen peroxide-mediated programmed cell death	1	2	0.0296629	0.366866	Q0VCQ6
GO:0017121	phospholipid scrambling	1	2	0.0296629	0.366866	Q3ZBG9
GO:0018243	protein O-linked glycosylation via threonine	1	2	0.0296629	0.366866	Q07537
GO:0019441	tryptophan catabolic process to kynurenine	1	2	0.0296629	0.366866	F1N7C5
GO:0032816	positive regulation of natural killer cell activation	1	2	0.0296629	0.366866	Q05204
GO:0033561	regulation of water loss via skin	1	2	0.0296629	0.366866	Q6L708
GO:0034354	'de novo' NAD biosynthetic process from tryptophan	1	2	0.0296629	0.366866	F1N7C5
GO:0034627	'de novo' NAD biosynthetic process	1	2	0.0296629	0.366866	F1N7C5
GO:0034694	response to prostaglandin	1	2	0.0296629	0.366866	P63212
GO:0034695	response to prostaglandin E	1	2	0.0296629	0.366866	P63212
GO:0036481	intrinsic apoptotic signaling pathway in response to hydrogen peroxide	1	2	0.0296629	0.366866	Q0VCQ6
GO:0042267	natural killer cell mediated cytotoxicity	1	2	0.0296629	0.366866	Q05204
GO:0042436	indole-containing compound catabolic process	1	2	0.0296629	0.366866	F1N7C5
GO:0043320	natural killer cell degranulation	1	2	0.0296629	0.366866	Q05204
GO:0045728	respiratory burst after phagocytosis	1	2	0.0296629	0.366866	Q3SZM3
GO:0046218	indolalkylamine catabolic process	1	2	0.0296629	0.366866	F1N7C5
GO:0051683	establishment of Golgi localization	1	2	0.0296629	0.366866	Q0VCQ6
GO:0060707	trophoblast giant cell differentiation	1	2	0.0296629	0.366866	E1B726
GO:0061436	establishment of skin barrier	1	2	0.0296629	0.366866	Q6L708
GO:0061635	regulation of protein complex stability	1	2	0.0296629	0.366866	F1MXL8
GO:0070830	bicellular tight junction assembly	1	2	0.0296629	0.366866	Q6L708
GO:0071379	cellular response to prostaglandin stimulus	1	2	0.0296629	0.366866	P63212
GO:0071380	cellular response to prostaglandin E stimulus	1	2	0.0296629	0.366866	P63212
GO:0090051	negative regulation of cell migration involved in sprouting angiogenesis	1	2	0.0296629	0.366866	Q0VCQ6
GO:0090160	Golgi to lysosome transport	1	2	0.0296629	0.366866	Q05204
GO:0090168	Golgi reassembly	1	2	0.0296629	0.366866	Q0VCQ6
GO:0090435	protein localization to nuclear envelope	1	2	0.0296629	0.366866	Q32KP9
GO:0097468	programmed cell death in response to reactive oxygen species	1	2	0.0296629	0.366866	Q0VCQ6
GO:1902513	regulation of organelle transport along microtubule	1	2	0.0296629	0.366866	Q05204
GO:0006952	defense response	7	206	0.0308425	0.366866	A5PJH7;G5E5L8;Q05204;Q29423;Q3SZM3;Q3ZBK5;Q8HXK9
GO:0022900	electron transport chain	3	47	0.0319541	0.366866	P35720;Q02375;Q95123
GO:0061041	regulation of wound healing	2	20	0.0349573	0.366866	E1B726;Q6L708
GO:0060322	head development	3	49	0.0355685	0.366866	P68401;Q02375;Q3ZBT6
GO:0007596	blood coagulation	2	21	0.0382759	0.366866	E1B726;P81287
GO:0007599	hemostasis	2	21	0.0382759	0.366866	E1B726;P81287
GO:1903036	positive regulation of response to wounding	2	21	0.0382759	0.366866	E1B726;Q6L708
GO:0045087	innate immune response	5	128	0.0400431	0.366866	G5E5L8;Q05204;Q3SZM3;Q3ZBK5;Q8HXK9
GO:0006099	tricarboxylic acid cycle	2	22	0.0417103	0.366866	P35720;Q95123
GO:0050817	coagulation	2	22	0.0417103	0.366866	E1B726;P81287
GO:0019725	cellular homeostasis	5	131	0.0435844	0.366866	A0A3Q1LNK8;E1B726;P81287;Q3ZBT6;Q9BGI2
GO:0051241	negative regulation of multicellular organismal process	4	90	0.0436719	0.366866	E1B726;P81287;Q0VCQ6;Q8HXK9
GO:0006955	immune response	7	222	0.043833	0.366866	A6H6Y1;F1N610;G5E5L8;Q05204;Q3SZM3;Q3ZBK5;Q8HXK9
GO:0000722	telomere maintenance via recombination	1	3	0.0441702	0.366866	G3X6W2
GO:0002042	cell migration involved in sprouting angiogenesis	1	3	0.0441702	0.366866	Q0VCQ6
GO:0002323	natural killer cell activation involved in immune response	1	3	0.0441702	0.366866	Q05204
GO:0002579	positive regulation of antigen processing and presentation	1	3	0.0441702	0.366866	Q8HXK9
GO:0006312	mitotic recombination	1	3	0.0441702	0.366866	G3X6W2
GO:0006568	tryptophan metabolic process	1	3	0.0441702	0.366866	F1N7C5
GO:0006586	indolalkylamine metabolic process	1	3	0.0441702	0.366866	F1N7C5
GO:0018206	peptidyl-methionine modification	1	3	0.0441702	0.366866	F1N5S7
GO:0018242	protein O-linked glycosylation via serine	1	3	0.0441702	0.366866	Q07537
GO:0030194	positive regulation of blood coagulation	1	3	0.0441702	0.366866	E1B726
GO:0030195	negative regulation of blood coagulation	1	3	0.0441702	0.366866	E1B726
GO:0030850	prostate gland development	1	3	0.0441702	0.366866	P26779
GO:0032366	intracellular sterol transport	1	3	0.0441702	0.366866	P79345
GO:0032367	intracellular cholesterol transport	1	3	0.0441702	0.366866	P79345
GO:0034331	cell junction maintenance	1	3	0.0441702	0.366866	Q6L708
GO:0042402	cellular biogenic amine catabolic process	1	3	0.0441702	0.366866	F1N7C5
GO:0042430	indole-containing compound metabolic process	1	3	0.0441702	0.366866	F1N7C5
GO:0043686	co-translational protein modification	1	3	0.0441702	0.366866	F1N5S7
GO:0044351	macropinocytosis	1	3	0.0441702	0.366866	Q8HXK9
GO:0045054	constitutive secretory pathway	1	3	0.0441702	0.366866	F1MXL8
GO:0046597	negative regulation of viral entry into host cell	1	3	0.0441702	0.366866	G5E5L8
GO:0050820	positive regulation of coagulation	1	3	0.0441702	0.366866	E1B726
GO:0051645	Golgi localization	1	3	0.0441702	0.366866	Q0VCQ6
GO:0060054	positive regulation of epithelial cell proliferation involved in wound healing	1	3	0.0441702	0.366866	Q6L708
GO:0060632	regulation of microtubule-based movement	1	3	0.0441702	0.366866	Q05204
GO:0060706	cell differentiation involved in embryonic placenta development	1	3	0.0441702	0.366866	E1B726
GO:0070189	kynurenine metabolic process	1	3	0.0441702	0.366866	F1N7C5
GO:0070542	response to fatty acid	1	3	0.0441702	0.366866	P63212
GO:0071398	cellular response to fatty acid	1	3	0.0441702	0.366866	P63212
GO:0090049	regulation of cell migration involved in sprouting angiogenesis	1	3	0.0441702	0.366866	Q0VCQ6
GO:1900016	negative regulation of cytokine production involved in inflammatory response	1	3	0.0441702	0.366866	Q8HXK9
GO:1900047	negative regulation of hemostasis	1	3	0.0441702	0.366866	E1B726
GO:1900048	positive regulation of hemostasis	1	3	0.0441702	0.366866	E1B726
GO:1990403	embryonic brain development	1	3	0.0441702	0.366866	Q3ZBT6
GO:0006101	citrate metabolic process	2	23	0.0452566	0.366866	P35720;Q95123
GO:0007162	negative regulation of cell adhesion	2	23	0.0452566	0.366866	E1B726;Q3ZBK5
GO:0048568	embryonic organ development	2	23	0.0452566	0.366866	E1B726;Q3ZBT6
GO:0008283	cell proliferation	6	177	0.045516	0.366866	F1N5S7;P63212;Q02375;Q0VCQ6;Q6L708;Q8HXK9
GO:0042592	homeostatic process	7	225	0.0466169	0.371191	A0A3Q1LNK8;E1B726;G3X6W2;P81287;Q3ZBT6;Q6L708;Q9BGI2
GO:0050896	response to stimulus	21	1016	0.0467452	0.371191	A5PJH7;A6H6Y1;E1B726;F1N610;G3X6W2;G5E5L8;P26779;P63212;P68401;P81287;Q02375;Q05204;Q0VCQ6;Q29423;Q3SZ07;Q3SZM3;Q3ZBK5;Q3ZBT6;Q6L708;Q8HXK9;Q9BGI2
GO:0001101	response to acid chemical	2	24	0.0489109	0.385533	P63212;Q3SZ07
GO:0072350	tricarboxylic acid metabolic process	2	25	0.0526691	0.389285	P35720;Q95123
GO:0051249	regulation of lymphocyte activation	3	58	0.0543219	0.389285	Q05204;Q3ZBK5;Q8HXK9
GO:0065008	regulation of biological quality	12	496	0.0545599	0.389285	A0A3Q1LNK8;E1B726;F1MXL8;G3X6W2;P81287;Q05204;Q0VCQ6;Q3ZBG9;Q3ZBT6;Q6L708;Q8HXK9;Q9BGI2
GO:0044702	single organism reproductive process	4	98	0.0566777	0.389285	E1B726;G3X6W2;P26779;P68401
GO:0001773	myeloid dendritic cell activation	1	4	0.0584654	0.389285	Q8HXK9
GO:0002495	antigen processing and presentation of peptide antigen via MHC class II	1	4	0.0584654	0.389285	Q8HXK9
GO:0002504	antigen processing and presentation of peptide or polysaccharide antigen via MHC class II	1	4	0.0584654	0.389285	Q8HXK9
GO:0002577	regulation of antigen processing and presentation	1	4	0.0584654	0.389285	Q8HXK9
GO:0006044	N-acetylglucosamine metabolic process	1	4	0.0584654	0.389285	A0A452DHU0
GO:0007191	adenylate cyclase-activating dopamine receptor signaling pathway	1	4	0.0584654	0.389285	P63212
GO:0009074	aromatic amino acid family catabolic process	1	4	0.0584654	0.389285	F1N7C5
GO:0009310	amine catabolic process	1	4	0.0584654	0.389285	F1N7C5
GO:0016233	telomere capping	1	4	0.0584654	0.389285	G3X6W2
GO:0030104	water homeostasis	1	4	0.0584654	0.389285	Q6L708
GO:0035455	response to interferon-alpha	1	4	0.0584654	0.389285	G5E5L8
GO:0042537	benzene-containing compound metabolic process	1	4	0.0584654	0.389285	F1N7C5
GO:0045747	positive regulation of Notch signaling pathway	1	4	0.0584654	0.389285	Q0VCQ6
GO:0048308	organelle inheritance	1	4	0.0584654	0.389285	Q0VCQ6
GO:0048313	Golgi inheritance	1	4	0.0584654	0.389285	Q0VCQ6
GO:0050891	multicellular organismal water homeostasis	1	4	0.0584654	0.389285	Q6L708
GO:0060716	labyrinthine layer blood vessel development	1	4	0.0584654	0.389285	E1B726
GO:0097035	regulation of membrane lipid distribution	1	4	0.0584654	0.389285	Q3ZBG9
GO:1901071	glucosamine-containing compound metabolic process	1	4	0.0584654	0.389285	A0A452DHU0
GO:1903671	negative regulation of sprouting angiogenesis	1	4	0.0584654	0.389285	Q0VCQ6
GO:2000392	regulation of lamellipodium morphogenesis	1	4	0.0584654	0.389285	Q29423
GO:0031348	negative regulation of defense response	2	27	0.0604828	0.400232	Q3ZBK5;Q8HXK9
GO:0042127	regulation of cell proliferation	5	144	0.0610919	0.400904	F1N5S7;Q02375;Q0VCQ6;Q6L708;Q8HXK9
GO:0000003	reproduction	4	104	0.0676737	0.400904	E1B726;G3X6W2;P26779;P68401
GO:0022414	reproductive process	4	104	0.0676737	0.400904	E1B726;G3X6W2;P26779;P68401
GO:1901700	response to oxygen-containing compound	5	149	0.0687681	0.400904	P63212;Q02375;Q0VCQ6;Q3SZ07;Q3ZBT6
GO:0002252	immune effector process	4	105	0.0696084	0.400904	G5E5L8;Q05204;Q3SZM3;Q8HXK9
GO:0007417	central nervous system development	3	65	0.0716007	0.400904	P68401;Q02375;Q3ZBT6
GO:0030335	positive regulation of cell migration	3	65	0.0716007	0.400904	Q0VCQ6;Q6L708;Q8HXK9
GO:0007155	cell adhesion	5	151	0.071985	0.400904	E1B726;Q29423;Q3ZBK5;Q6L708;Q8HXK9
GO:0002679	respiratory burst involved in defense response	1	5	0.0725516	0.400904	Q3SZM3
GO:0003002	regionalization	1	5	0.0725516	0.400904	Q3ZBT6
GO:0006616	SRP-dependent cotranslational protein targeting to membrane, translocation	1	5	0.0725516	0.400904	A0A3Q1MK41
GO:0006896	Golgi to vacuole transport	1	5	0.0725516	0.400904	Q05204
GO:0007193	adenylate cyclase-inhibiting G-protein coupled receptor signaling pathway	1	5	0.0725516	0.400904	P26779
GO:0019933	cAMP-mediated signaling	1	5	0.0725516	0.400904	Q02375
GO:0019935	cyclic-nucleotide-mediated signaling	1	5	0.0725516	0.400904	Q02375
GO:0022617	extracellular matrix disassembly	1	5	0.0725516	0.400904	E1B726
GO:0032365	intracellular lipid transport	1	5	0.0725516	0.400904	P79345
GO:0032526	response to retinoic acid	1	5	0.0725516	0.400904	Q3SZ07
GO:0032814	regulation of natural killer cell activation	1	5	0.0725516	0.400904	Q05204
GO:0036474	cell death in response to hydrogen peroxide	1	5	0.0725516	0.400904	Q0VCQ6
GO:0042104	positive regulation of activated T cell proliferation	1	5	0.0725516	0.400904	Q8HXK9
GO:0042246	tissue regeneration	1	5	0.0725516	0.400904	E1B726
GO:0043297	apical junction assembly	1	5	0.0725516	0.400904	Q6L708
GO:0043954	cellular component maintenance	1	5	0.0725516	0.400904	Q6L708
GO:0045445	myoblast differentiation	1	5	0.0725516	0.400904	E1B726
GO:0046716	muscle cell cellular homeostasis	1	5	0.0725516	0.400904	E1B726
GO:0050716	positive regulation of interleukin-1 secretion	1	5	0.0725516	0.400904	Q8HXK9
GO:0050718	positive regulation of interleukin-1 beta secretion	1	5	0.0725516	0.400904	Q8HXK9
GO:0070192	chromosome organization involved in meiotic cell cycle	1	5	0.0725516	0.400904	G3X6W2
GO:0071674	mononuclear cell migration	1	5	0.0725516	0.400904	E1B726
GO:0072673	lamellipodium morphogenesis	1	5	0.0725516	0.400904	Q29423
GO:0098742	cell-cell adhesion via plasma-membrane adhesion molecules	1	5	0.0725516	0.400904	Q6L708
GO:0022610	biological adhesion	5	153	0.0752853	0.413404	E1B726;Q29423;Q3ZBK5;Q6L708;Q8HXK9
GO:0032101	regulation of response to external stimulus	4	108	0.0755851	0.413404	E1B726;P68401;Q3ZBK5;Q8HXK9
GO:0050678	regulation of epithelial cell proliferation	2	31	0.0771987	0.419253	Q0VCQ6;Q6L708
GO:0002694	regulation of leukocyte activation	3	68	0.0796829	0.419253	Q05204;Q3ZBK5;Q8HXK9
GO:2000147	positive regulation of cell motility	3	68	0.0796829	0.419253	Q0VCQ6;Q6L708;Q8HXK9
GO:0000381	regulation of alternative mRNA splicing, via spliceosome	2	32	0.0815845	0.419253	Q3ZBT6;Q3ZBU5
GO:0040013	negative regulation of locomotion	2	32	0.0815845	0.419253	G5E5L8;Q0VCQ6
GO:0031647	regulation of protein stability	3	70	0.0852858	0.419253	Q05204;Q0VCQ6;Q8HXK9
GO:0051272	positive regulation of cellular component movement	3	70	0.0852858	0.419253	Q0VCQ6;Q6L708;Q8HXK9
GO:0002009	morphogenesis of an epithelium	2	33	0.0860465	0.419253	Q0VCQ6;Q29423
GO:0001937	negative regulation of endothelial cell proliferation	1	6	0.0864318	0.419253	Q0VCQ6
GO:0009072	aromatic amino acid family metabolic process	1	6	0.0864318	0.419253	F1N7C5
GO:0009435	NAD biosynthetic process	1	6	0.0864318	0.419253	F1N7C5
GO:0032508	DNA duplex unwinding	1	6	0.0864318	0.419253	G3X6W2
GO:0033344	cholesterol efflux	1	6	0.0864318	0.419253	P79345
GO:0043302	positive regulation of leukocyte degranulation	1	6	0.0864318	0.419253	Q05204
GO:0043537	negative regulation of blood vessel endothelial cell migration	1	6	0.0864318	0.419253	Q0VCQ6
GO:0046006	regulation of activated T cell proliferation	1	6	0.0864318	0.419253	Q8HXK9
GO:0046596	regulation of viral entry into host cell	1	6	0.0864318	0.419253	G5E5L8
GO:0048146	positive regulation of fibroblast proliferation	1	6	0.0864318	0.419253	Q02375
GO:0050798	activated T cell proliferation	1	6	0.0864318	0.419253	Q8HXK9
GO:0060674	placenta blood vessel development	1	6	0.0864318	0.419253	E1B726
GO:0061045	negative regulation of wound healing	1	6	0.0864318	0.419253	E1B726
GO:0071867	response to monoamine	1	6	0.0864318	0.419253	P63212
GO:0071868	cellular response to monoamine stimulus	1	6	0.0864318	0.419253	P63212
GO:0071869	response to catecholamine	1	6	0.0864318	0.419253	P63212
GO:0071870	cellular response to catecholamine stimulus	1	6	0.0864318	0.419253	P63212
GO:0050865	regulation of cell activation	3	72	0.091055	0.439689	Q05204;Q3ZBK5;Q8HXK9
GO:0040011	locomotion	6	212	0.0924095	0.444229	E1B726;G5E5L8;Q0VCQ6;Q29423;Q6L708;Q8HXK9
GO:0045333	cellular respiration	3	73	0.0940005	0.449516	P35720;Q02375;Q95123
GO:0051270	regulation of cellular component movement	4	117	0.0950322	0.449516	Q05204;Q0VCQ6;Q6L708;Q8HXK9
GO:0009060	aerobic respiration	2	35	0.0951866	0.449516	P35720;Q95123
GO:0042775	mitochondrial ATP synthesis coupled electron transport	2	35	0.0951866	0.449516	P35720;Q95123
GO:0040017	positive regulation of locomotion	3	74	0.0969857	0.450911	Q0VCQ6;Q6L708;Q8HXK9
GO:0048608	reproductive structure development	2	36	0.0998587	0.450911	E1B726;P26779
GO:0061458	reproductive system development	2	36	0.0998587	0.450911	E1B726;P26779
GO:0006954	inflammatory response	3	75	0.10001	0.450911	Q29423;Q3ZBK5;Q8HXK9
GO:0006465	signal peptide processing	1	7	0.100109	0.450911	P67810
GO:0006907	pinocytosis	1	7	0.100109	0.450911	Q8HXK9
GO:0008593	regulation of Notch signaling pathway	1	7	0.100109	0.450911	Q0VCQ6
GO:0010596	negative regulation of endothelial cell migration	1	7	0.100109	0.450911	Q0VCQ6
GO:0010812	negative regulation of cell-substrate adhesion	1	7	0.100109	0.450911	E1B726
GO:0035456	response to interferon-beta	1	7	0.100109	0.450911	G5E5L8
GO:0060711	labyrinthine layer development	1	7	0.100109	0.450911	E1B726
GO:0000380	alternative mRNA splicing, via spliceosome	2	37	0.104595	0.455295	Q3ZBT6;Q3ZBU5
GO:0007034	vacuolar transport	2	37	0.104595	0.455295	P26779;Q05204
GO:0048729	tissue morphogenesis	2	37	0.104595	0.455295	Q0VCQ6;Q29423
GO:0051251	positive regulation of lymphocyte activation	2	37	0.104595	0.455295	Q05204;Q8HXK9
GO:0051259	protein oligomerization	2	37	0.104595	0.455295	Q6L708;Q8HXK9
GO:0007030	Golgi organization	2	38	0.109392	0.455295	F1MXL8;Q0VCQ6
GO:0042773	ATP synthesis coupled electron transport	2	38	0.109392	0.455295	P35720;Q95123
GO:0050673	epithelial cell proliferation	2	38	0.109392	0.455295	Q0VCQ6;Q6L708
GO:0001912	positive regulation of leukocyte mediated cytotoxicity	1	8	0.113586	0.455295	Q05204
GO:0006493	protein O-linked glycosylation	1	8	0.113586	0.455295	Q07537
GO:0007043	cell-cell junction assembly	1	8	0.113586	0.455295	Q6L708
GO:0007189	adenylate cyclase-activating G-protein coupled receptor signaling pathway	1	8	0.113586	0.455295	P63212
GO:0019359	nicotinamide nucleotide biosynthetic process	1	8	0.113586	0.455295	F1N7C5
GO:0019363	pyridine nucleotide biosynthetic process	1	8	0.113586	0.455295	F1N7C5
GO:0031099	regeneration	1	8	0.113586	0.455295	E1B726
GO:0032392	DNA geometric change	1	8	0.113586	0.455295	G3X6W2
GO:0032731	positive regulation of interleukin-1 beta production	1	8	0.113586	0.455295	Q8HXK9
GO:0032732	positive regulation of interleukin-1 production	1	8	0.113586	0.455295	Q8HXK9
GO:0050701	interleukin-1 secretion	1	8	0.113586	0.455295	Q8HXK9
GO:0050702	interleukin-1 beta secretion	1	8	0.113586	0.455295	Q8HXK9
GO:0050704	regulation of interleukin-1 secretion	1	8	0.113586	0.455295	Q8HXK9
GO:0050706	regulation of interleukin-1 beta secretion	1	8	0.113586	0.455295	Q8HXK9
GO:0051591	response to cAMP	1	8	0.113586	0.455295	Q02375
GO:0071326	cellular response to monosaccharide stimulus	1	8	0.113586	0.455295	Q3ZBT6
GO:0071331	cellular response to hexose stimulus	1	8	0.113586	0.455295	Q3ZBT6
GO:0071333	cellular response to glucose stimulus	1	8	0.113586	0.455295	Q3ZBT6
GO:1903307	positive regulation of regulated secretory pathway	1	8	0.113586	0.455295	Q05204
GO:1903670	regulation of sprouting angiogenesis	1	8	0.113586	0.455295	Q0VCQ6
GO:0002263	cell activation involved in immune response	2	39	0.114248	0.455295	Q05204;Q8HXK9
GO:0002366	leukocyte activation involved in immune response	2	39	0.114248	0.455295	Q05204;Q8HXK9
GO:0006874	cellular calcium ion homeostasis	2	39	0.114248	0.455295	A0A3Q1LNK8;P81287
GO:0040012	regulation of locomotion	4	126	0.116646	0.463129	G5E5L8;Q0VCQ6;Q6L708;Q8HXK9
GO:0055074	calcium ion homeostasis	2	40	0.11916	0.471364	A0A3Q1LNK8;P81287
GO:0016477	cell migration	5	177	0.121211	0.477715	E1B726;Q0VCQ6;Q29423;Q6L708;Q8HXK9
GO:0002040	sprouting angiogenesis	1	9	0.126865	0.477793	Q0VCQ6
GO:0002534	cytokine production involved in inflammatory response	1	9	0.126865	0.477793	Q8HXK9
GO:0030101	natural killer cell activation	1	9	0.126865	0.477793	Q05204
GO:0031365	N-terminal protein amino acid modification	1	9	0.126865	0.477793	F1N5S7
GO:0032729	positive regulation of interferon-gamma production	1	9	0.126865	0.477793	Q8HXK9
GO:0035265	organ growth	1	9	0.126865	0.477793	P26779
GO:0050868	negative regulation of T cell activation	1	9	0.126865	0.477793	Q3ZBK5
GO:0070301	cellular response to hydrogen peroxide	1	9	0.126865	0.477793	Q0VCQ6
GO:0071322	cellular response to carbohydrate stimulus	1	9	0.126865	0.477793	Q3ZBT6
GO:1900015	regulation of cytokine production involved in inflammatory response	1	9	0.126865	0.477793	Q8HXK9
GO:1903038	negative regulation of leukocyte cell-cell adhesion	1	9	0.126865	0.477793	Q3ZBK5
GO:2000406	positive regulation of T cell migration	1	9	0.126865	0.477793	Q8HXK9
GO:0050863	regulation of T cell activation	2	42	0.12914	0.477793	Q3ZBK5;Q8HXK9
GO:1903532	positive regulation of secretion by cell	2	42	0.12914	0.477793	Q05204;Q8HXK9
GO:0048878	chemical homeostasis	4	131	0.129529	0.477793	A0A3Q1LNK8;P81287;Q3ZBT6;Q6L708
GO:0006928	movement of cell or subcellular component	6	233	0.129944	0.477793	E1B726;Q05204;Q0VCQ6;Q29423;Q6L708;Q8HXK9
GO:0015980	energy derivation by oxidation of organic compounds	3	85	0.132261	0.477793	P35720;Q02375;Q95123
GO:0046649	lymphocyte activation	3	85	0.132261	0.477793	Q05204;Q3ZBK5;Q8HXK9
GO:0002696	positive regulation of leukocyte activation	2	43	0.134203	0.477793	Q05204;Q8HXK9
GO:0006486	protein glycosylation	2	43	0.134203	0.477793	A0A3Q1LFI8;Q07537
GO:0043410	positive regulation of MAPK cascade	2	43	0.134203	0.477793	Q0VCQ6;Q29423
GO:0043413	macromolecule glycosylation	2	43	0.134203	0.477793	A0A3Q1LFI8;Q07537
GO:0050727	regulation of inflammatory response	2	43	0.134203	0.477793	Q3ZBK5;Q8HXK9
GO:0072503	cellular divalent inorganic cation homeostasis	2	43	0.134203	0.477793	A0A3Q1LNK8;P81287
GO:0030155	regulation of cell adhesion	3	87	0.139114	0.477793	E1B726;Q3ZBK5;Q8HXK9
GO:0022904	respiratory electron transport chain	2	44	0.139312	0.477793	P35720;Q95123
GO:0050867	positive regulation of cell activation	2	44	0.139312	0.477793	Q05204;Q8HXK9
GO:0001910	regulation of leukocyte mediated cytotoxicity	1	10	0.139951	0.477793	Q05204
GO:0007389	pattern specification process	1	10	0.139951	0.477793	Q3ZBT6
GO:0009746	response to hexose	1	10	0.139951	0.477793	Q3ZBT6
GO:0009749	response to glucose	1	10	0.139951	0.477793	Q3ZBT6
GO:0010633	negative regulation of epithelial cell migration	1	10	0.139951	0.477793	Q0VCQ6
GO:0015918	sterol transport	1	10	0.139951	0.477793	P79345
GO:0030301	cholesterol transport	1	10	0.139951	0.477793	P79345
GO:0031343	positive regulation of cell killing	1	10	0.139951	0.477793	Q05204
GO:0034284	response to monosaccharide	1	10	0.139951	0.477793	Q3ZBT6
GO:0043535	regulation of blood vessel endothelial cell migration	1	10	0.139951	0.477793	Q0VCQ6
GO:0046718	viral entry into host cell	1	10	0.139951	0.477793	G5E5L8
GO:0050766	positive regulation of phagocytosis	1	10	0.139951	0.477793	Q8HXK9
GO:0072525	pyridine-containing compound biosynthetic process	1	10	0.139951	0.477793	F1N7C5
GO:1901655	cellular response to ketone	1	10	0.139951	0.477793	P63212
GO:2000403	positive regulation of lymphocyte migration	1	10	0.139951	0.477793	Q8HXK9
GO:0003006	developmental process involved in reproduction	2	45	0.144464	0.480495	E1B726;P26779
GO:0072507	divalent inorganic cation homeostasis	2	45	0.144464	0.480495	A0A3Q1LNK8;P81287
GO:1903037	regulation of leukocyte cell-cell adhesion	2	45	0.144464	0.480495	Q3ZBK5;Q8HXK9
GO:0048870	cell motility	5	189	0.148283	0.480495	E1B726;Q0VCQ6;Q29423;Q6L708;Q8HXK9
GO:0051674	localization of cell	5	189	0.148283	0.480495	E1B726;Q0VCQ6;Q29423;Q6L708;Q8HXK9
GO:0098609	cell-cell adhesion	3	90	0.149621	0.480495	Q3ZBK5;Q6L708;Q8HXK9
GO:0018209	peptidyl-serine modification	2	46	0.149657	0.480495	Q07537;Q0VCQ6
GO:0048024	regulation of mRNA splicing, via spliceosome	2	46	0.149657	0.480495	Q3ZBT6;Q3ZBU5
GO:0070085	glycosylation	2	46	0.149657	0.480495	A0A3Q1LFI8;Q07537
GO:0010256	endomembrane system organization	4	139	0.151339	0.480495	F1MXL8;Q0VCQ6;Q32KP9;Q3ZBG9
GO:0002376	immune system process	8	355	0.152252	0.480495	A6H6Y1;E1B726;F1N610;G5E5L8;Q05204;Q3SZM3;Q3ZBK5;Q8HXK9
GO:0001892	embryonic placenta development	1	11	0.152844	0.480495	E1B726
GO:0001936	regulation of endothelial cell proliferation	1	11	0.152844	0.480495	Q0VCQ6
GO:0006040	amino sugar metabolic process	1	11	0.152844	0.480495	A0A452DHU0
GO:0007212	dopamine receptor signaling pathway	1	11	0.152844	0.480495	P63212
GO:0008631	intrinsic apoptotic signaling pathway in response to oxidative stress	1	11	0.152844	0.480495	Q0VCQ6
GO:0009743	response to carbohydrate	1	11	0.152844	0.480495	Q3ZBT6
GO:0021987	cerebral cortex development	1	11	0.152844	0.480495	Q3ZBT6
GO:0030193	regulation of blood coagulation	1	11	0.152844	0.480495	E1B726
GO:0034111	negative regulation of homotypic cell-cell adhesion	1	11	0.152844	0.480495	Q3ZBK5
GO:0043300	regulation of leukocyte degranulation	1	11	0.152844	0.480495	Q05204
GO:0043666	regulation of phosphoprotein phosphatase activity	1	11	0.152844	0.480495	A0A3Q1NBQ6
GO:0048026	positive regulation of mRNA splicing, via spliceosome	1	11	0.152844	0.480495	Q3ZBT6
GO:0048144	fibroblast proliferation	1	11	0.152844	0.480495	Q02375
GO:0048145	regulation of fibroblast proliferation	1	11	0.152844	0.480495	Q02375
GO:1900046	regulation of hemostasis	1	11	0.152844	0.480495	E1B726
GO:1902743	regulation of lamellipodium organization	1	11	0.152844	0.480495	Q29423
GO:0009101	glycoprotein biosynthetic process	2	47	0.154888	0.481276	A0A3Q1LFI8;Q07537
GO:0032103	positive regulation of response to external stimulus	2	47	0.154888	0.481276	E1B726;P68401
GO:0034110	regulation of homotypic cell-cell adhesion	2	47	0.154888	0.481276	Q3ZBK5;Q8HXK9
GO:0051047	positive regulation of secretion	2	47	0.154888	0.481276	Q05204;Q8HXK9
GO:0060429	epithelium development	3	93	0.160384	0.488892	P26779;Q0VCQ6;Q29423
GO:0007186	G-protein coupled receptor signaling pathway	2	49	0.165457	0.488892	P26779;P63212
GO:0006614	SRP-dependent cotranslational protein targeting to membrane	1	12	0.165548	0.488892	A0A3Q1MK41
GO:0014074	response to purine-containing compound	1	12	0.165548	0.488892	Q02375
GO:0016525	negative regulation of angiogenesis	1	12	0.165548	0.488892	Q0VCQ6
GO:0021543	pallium development	1	12	0.165548	0.488892	Q3ZBT6
GO:0031341	regulation of cell killing	1	12	0.165548	0.488892	Q05204
GO:0032611	interleukin-1 beta production	1	12	0.165548	0.488892	Q8HXK9
GO:0032651	regulation of interleukin-1 beta production	1	12	0.165548	0.488892	Q8HXK9
GO:0032874	positive regulation of stress-activated MAPK cascade	1	12	0.165548	0.488892	Q0VCQ6
GO:0043534	blood vessel endothelial cell migration	1	12	0.165548	0.488892	Q0VCQ6
GO:0046683	response to organophosphorus	1	12	0.165548	0.488892	Q02375
GO:0050680	negative regulation of epithelial cell proliferation	1	12	0.165548	0.488892	Q0VCQ6
GO:0051208	sequestering of calcium ion	1	12	0.165548	0.488892	P81287
GO:0051282	regulation of sequestering of calcium ion	1	12	0.165548	0.488892	P81287
GO:0051283	negative regulation of sequestering of calcium ion	1	12	0.165548	0.488892	P81287
GO:1901343	negative regulation of vasculature development	1	12	0.165548	0.488892	Q0VCQ6
GO:2000181	negative regulation of blood vessel morphogenesis	1	12	0.165548	0.488892	Q0VCQ6
GO:0055082	cellular chemical homeostasis	3	95	0.167692	0.490713	A0A3Q1LNK8;P81287;Q3ZBT6
GO:0006119	oxidative phosphorylation	2	50	0.170791	0.490713	P35720;Q95123
GO:0060249	anatomical structure homeostasis	2	50	0.170791	0.490713	E1B726;G3X6W2
GO:0031347	regulation of defense response	3	97	0.1751	0.490713	Q05204;Q3ZBK5;Q8HXK9
GO:0048589	developmental growth	2	51	0.176154	0.490713	E1B726;P26779
GO:0001678	cellular glucose homeostasis	1	13	0.178067	0.490713	Q3ZBT6
GO:0001935	endothelial cell proliferation	1	13	0.178067	0.490713	Q0VCQ6
GO:0002532	production of molecular mediator involved in inflammatory response	1	13	0.178067	0.490713	Q8HXK9
GO:0006613	cotranslational protein targeting to membrane	1	13	0.178067	0.490713	A0A3Q1MK41
GO:0016239	positive regulation of macroautophagy	1	13	0.178067	0.490713	P68401
GO:0019674	NAD metabolic process	1	13	0.178067	0.490713	F1N7C5
GO:0022408	negative regulation of cell-cell adhesion	1	13	0.178067	0.490713	Q3ZBK5
GO:0030260	entry into host cell	1	13	0.178067	0.490713	G5E5L8
GO:0032106	positive regulation of response to extracellular stimulus	1	13	0.178067	0.490713	P68401
GO:0032109	positive regulation of response to nutrient levels	1	13	0.178067	0.490713	P68401
GO:0032612	interleukin-1 production	1	13	0.178067	0.490713	Q8HXK9
GO:0032652	regulation of interleukin-1 production	1	13	0.178067	0.490713	Q8HXK9
GO:0033138	positive regulation of peptidyl-serine phosphorylation	1	13	0.178067	0.490713	Q0VCQ6
GO:0044409	entry into host	1	13	0.178067	0.490713	G5E5L8
GO:0045921	positive regulation of exocytosis	1	13	0.178067	0.490713	Q05204
GO:0051806	entry into cell of other organism involved in symbiotic interaction	1	13	0.178067	0.490713	G5E5L8
GO:0051828	entry into other organism involved in symbiotic interaction	1	13	0.178067	0.490713	G5E5L8
GO:0052126	movement in host environment	1	13	0.178067	0.490713	G5E5L8
GO:0052192	movement in environment of other organism involved in symbiotic interaction	1	13	0.178067	0.490713	G5E5L8
GO:0070304	positive regulation of stress-activated protein kinase signaling cascade	1	13	0.178067	0.490713	Q0VCQ6
GO:2000404	regulation of T cell migration	1	13	0.178067	0.490713	Q8HXK9
GO:0009100	glycoprotein metabolic process	2	53	0.186963	0.512594	A0A3Q1LFI8;Q07537
GO:0050821	protein stabilization	2	53	0.186963	0.512594	Q05204;Q0VCQ6
GO:0006629	lipid metabolic process	5	205	0.188097	0.512839	F1MEY2;P26779;P68401;P79345;Q9GL30
GO:0001909	leukocyte mediated cytotoxicity	1	14	0.190401	0.512839	Q05204
GO:0032649	regulation of interferon-gamma production	1	14	0.190401	0.512839	Q8HXK9
GO:0038034	signal transduction in absence of ligand	1	14	0.190401	0.512839	Q8HXK9
GO:0042542	response to hydrogen peroxide	1	14	0.190401	0.512839	Q0VCQ6
GO:0097192	extrinsic apoptotic signaling pathway in absence of ligand	1	14	0.190401	0.512839	Q8HXK9
GO:1903046	meiotic cell cycle process	1	14	0.190401	0.512839	G3X6W2
GO:0006260	DNA replication	2	54	0.192404	0.515643	E1BN25;G3X6W2
GO:0051222	positive regulation of protein transport	2	54	0.192404	0.515643	Q0VCQ6;Q8HXK9
GO:0009888	tissue development	4	154	0.195725	0.523235	E1B726;P26779;Q0VCQ6;Q29423
GO:0022407	regulation of cell-cell adhesion	2	55	0.197867	0.52576	Q3ZBK5;Q8HXK9
GO:0097190	apoptotic signaling pathway	3	104	0.201735	0.52576	Q05204;Q0VCQ6;Q8HXK9
GO:0021537	telencephalon development	1	15	0.202555	0.52576	Q3ZBT6
GO:0033120	positive regulation of RNA splicing	1	15	0.202555	0.52576	Q3ZBT6
GO:0045730	respiratory burst	1	15	0.202555	0.52576	Q3SZM3
GO:0050764	regulation of phagocytosis	1	15	0.202555	0.52576	Q8HXK9
GO:0051250	negative regulation of lymphocyte activation	1	15	0.202555	0.52576	Q3ZBK5
GO:0060337	type I interferon signaling pathway	1	15	0.202555	0.52576	G5E5L8
GO:1901654	response to ketone	1	15	0.202555	0.52576	P63212
GO:1990823	response to leukemia inhibitory factor	1	15	0.202555	0.52576	Q0VCQ6
GO:1990830	cellular response to leukemia inhibitory factor	1	15	0.202555	0.52576	Q0VCQ6
GO:2000401	regulation of lymphocyte migration	1	15	0.202555	0.52576	Q8HXK9
GO:0019221	cytokine-mediated signaling pathway	2	56	0.203351	0.526552	G5E5L8;Q29423
GO:0030334	regulation of cell migration	3	105	0.205621	0.52987	Q0VCQ6;Q6L708;Q8HXK9
GO:0045321	leukocyte activation	3	105	0.205621	0.52987	Q05204;Q3ZBK5;Q8HXK9
GO:0048513	animal organ development	6	269	0.208868	0.529899	E1B726;P26779;P68401;Q02375;Q3ZBT6;Q6L708
GO:0001655	urogenital system development	1	16	0.21453	0.529899	P26779
GO:0002708	positive regulation of lymphocyte mediated immunity	1	16	0.21453	0.529899	Q05204
GO:0006278	RNA-dependent DNA replication	1	16	0.21453	0.529899	G3X6W2
GO:0006998	nuclear envelope organization	1	16	0.21453	0.529899	Q32KP9
GO:0007004	telomere maintenance via telomerase	1	16	0.21453	0.529899	G3X6W2
GO:0008203	cholesterol metabolic process	1	16	0.21453	0.529899	P79345
GO:0010594	regulation of endothelial cell migration	1	16	0.21453	0.529899	Q0VCQ6
GO:0016125	sterol metabolic process	1	16	0.21453	0.529899	P79345
GO:0018210	peptidyl-threonine modification	1	16	0.21453	0.529899	Q07537
GO:0032609	interferon-gamma production	1	16	0.21453	0.529899	Q8HXK9
GO:0036473	cell death in response to oxidative stress	1	16	0.21453	0.529899	Q0VCQ6
GO:0043299	leukocyte degranulation	1	16	0.21453	0.529899	Q05204
GO:0048771	tissue remodeling	1	16	0.21453	0.529899	E1B726
GO:0051238	sequestering of metal ion	1	16	0.21453	0.529899	P81287
GO:0071357	cellular response to type I interferon	1	16	0.21453	0.529899	G5E5L8
GO:0097581	lamellipodium organization	1	16	0.21453	0.529899	Q29423
GO:1902652	secondary alcohol metabolic process	1	16	0.21453	0.529899	P79345
GO:0042110	T cell activation	2	59	0.219906	0.538218	Q3ZBK5;Q8HXK9
GO:0050900	leukocyte migration	2	59	0.219906	0.538218	E1B726;Q8HXK9
GO:0070489	T cell aggregation	2	59	0.219906	0.538218	Q3ZBK5;Q8HXK9
GO:0071593	lymphocyte aggregation	2	59	0.219906	0.538218	Q3ZBK5;Q8HXK9
GO:0002695	negative regulation of leukocyte activation	1	17	0.22633	0.543899	Q3ZBK5
GO:0007219	Notch signaling pathway	1	17	0.22633	0.543899	Q0VCQ6
GO:0010921	regulation of phosphatase activity	1	17	0.22633	0.543899	A0A3Q1NBQ6
GO:0032755	positive regulation of interleukin-6 production	1	17	0.22633	0.543899	Q8HXK9
GO:0032872	regulation of stress-activated MAPK cascade	1	17	0.22633	0.543899	Q0VCQ6
GO:0045292	mRNA cis splicing, via spliceosome	1	17	0.22633	0.543899	Q3ZBU5
GO:0051701	interaction with host	1	17	0.22633	0.543899	G5E5L8
GO:0072384	organelle transport along microtubule	1	17	0.22633	0.543899	Q05204
GO:0048584	positive regulation of response to stimulus	6	277	0.228504	0.543899	E1B726;P68401;Q05204;Q0VCQ6;Q29423;Q6L708
GO:0070486	leukocyte aggregation	2	61	0.231013	0.543899	Q3ZBK5;Q8HXK9
GO:0016042	lipid catabolic process	2	62	0.236583	0.543899	P68401;Q9GL30
GO:0043484	regulation of RNA splicing	2	62	0.236583	0.543899	Q3ZBT6;Q3ZBU5
GO:1904951	positive regulation of establishment of protein localization	2	62	0.236583	0.543899	Q0VCQ6;Q8HXK9
GO:2000145	regulation of cell motility	3	113	0.237313	0.543899	Q0VCQ6;Q6L708;Q8HXK9
GO:0006611	protein export from nucleus	1	18	0.237956	0.543899	Q32KP9
GO:0007040	lysosome organization	1	18	0.237956	0.543899	A0A3Q1MD56
GO:0010508	positive regulation of autophagy	1	18	0.237956	0.543899	P68401
GO:0016241	regulation of macroautophagy	1	18	0.237956	0.543899	P68401
GO:0030900	forebrain development	1	18	0.237956	0.543899	Q3ZBT6
GO:0032946	positive regulation of mononuclear cell proliferation	1	18	0.237956	0.543899	Q8HXK9
GO:0033135	regulation of peptidyl-serine phosphorylation	1	18	0.237956	0.543899	Q0VCQ6
GO:0042102	positive regulation of T cell proliferation	1	18	0.237956	0.543899	Q8HXK9
GO:0043406	positive regulation of MAP kinase activity	1	18	0.237956	0.543899	Q0VCQ6
GO:0048002	antigen processing and presentation of peptide antigen	1	18	0.237956	0.543899	Q8HXK9
GO:0050671	positive regulation of lymphocyte proliferation	1	18	0.237956	0.543899	Q8HXK9
GO:0050715	positive regulation of cytokine secretion	1	18	0.237956	0.543899	Q8HXK9
GO:0050866	negative regulation of cell activation	1	18	0.237956	0.543899	Q3ZBK5
GO:0072676	lymphocyte migration	1	18	0.237956	0.543899	Q8HXK9
GO:0072678	T cell migration	1	18	0.237956	0.543899	Q8HXK9
GO:0080171	lytic vacuole organization	1	18	0.237956	0.543899	A0A3Q1MD56
GO:2000021	regulation of ion homeostasis	1	18	0.237956	0.543899	P81287
GO:1901701	cellular response to oxygen-containing compound	3	114	0.24134	0.550462	P63212;Q0VCQ6;Q3ZBT6
GO:0002275	myeloid cell activation involved in immune response	1	19	0.249411	0.55586	Q8HXK9
GO:0006576	cellular biogenic amine metabolic process	1	19	0.249411	0.55586	F1N7C5
GO:0043588	skin development	1	19	0.249411	0.55586	Q6L708
GO:0045071	negative regulation of viral genome replication	1	19	0.249411	0.55586	G5E5L8
GO:0050679	positive regulation of epithelial cell proliferation	1	19	0.249411	0.55586	Q6L708
GO:0050685	positive regulation of mRNA processing	1	19	0.249411	0.55586	Q3ZBT6
GO:0051321	meiotic cell cycle	1	19	0.249411	0.55586	G3X6W2
GO:0070302	regulation of stress-activated protein kinase signaling cascade	1	19	0.249411	0.55586	Q0VCQ6
GO:0070374	positive regulation of ERK1 and ERK2 cascade	1	19	0.249411	0.55586	Q29423
GO:0070665	positive regulation of leukocyte proliferation	1	19	0.249411	0.55586	Q8HXK9
GO:0071229	cellular response to acid chemical	1	19	0.249411	0.55586	P63212
GO:0006875	cellular metal ion homeostasis	2	65	0.25334	0.561644	A0A3Q1LNK8;P81287
GO:0050684	regulation of mRNA processing	2	65	0.25334	0.561644	Q3ZBT6;Q3ZBU5
GO:0010033	response to organic substance	7	346	0.253578	0.561644	G5E5L8;P63212;Q02375;Q0VCQ6;Q29423;Q3SZ07;Q3ZBT6
GO:0001775	cell activation	3	118	0.257569	0.564371	Q05204;Q3ZBK5;Q8HXK9
GO:0006979	response to oxidative stress	2	66	0.258936	0.564371	Q0VCQ6;Q9BGI2
GO:0001890	placenta development	1	20	0.260698	0.564371	E1B726
GO:0002706	regulation of lymphocyte mediated immunity	1	20	0.260698	0.564371	Q05204
GO:0010833	telomere maintenance via telomere lengthening	1	20	0.260698	0.564371	G3X6W2
GO:0032104	regulation of response to extracellular stimulus	1	20	0.260698	0.564371	P68401
GO:0032107	regulation of response to nutrient levels	1	20	0.260698	0.564371	P68401
GO:0034340	response to type I interferon	1	20	0.260698	0.564371	G5E5L8
GO:0034614	cellular response to reactive oxygen species	1	20	0.260698	0.564371	Q0VCQ6
GO:0051403	stress-activated MAPK cascade	1	20	0.260698	0.564371	Q0VCQ6
GO:0006091	generation of precursor metabolites and energy	3	119	0.261653	0.564371	P35720;Q02375;Q95123
GO:0051050	positive regulation of transport	3	119	0.261653	0.564371	Q05204;Q0VCQ6;Q8HXK9
GO:0071345	cellular response to cytokine stimulus	3	119	0.261653	0.564371	G5E5L8;Q0VCQ6;Q29423
GO:0007159	leukocyte cell-cell adhesion	2	67	0.264536	0.568302	Q3ZBK5;Q8HXK9
GO:0097193	intrinsic apoptotic signaling pathway	2	67	0.264536	0.568302	Q0VCQ6;Q8HXK9
GO:0001568	blood vessel development	2	68	0.270138	0.574734	E1B726;Q0VCQ6
GO:0006261	DNA-dependent DNA replication	1	21	0.271819	0.574734	E1BN25
GO:0010970	establishment of localization by movement along microtubule	1	21	0.271819	0.574734	Q05204
GO:0015850	organic hydroxy compound transport	1	21	0.271819	0.574734	P79345
GO:0043542	endothelial cell migration	1	21	0.271819	0.574734	Q0VCQ6
GO:0045807	positive regulation of endocytosis	1	21	0.271819	0.574734	Q8HXK9
GO:0051702	interaction with symbiont	1	21	0.271819	0.574734	E1B726
GO:1903305	regulation of regulated secretory pathway	1	21	0.271819	0.574734	Q05204
GO:0001944	vasculature development	2	69	0.27574	0.579595	E1B726;Q0VCQ6
GO:0043408	regulation of MAPK cascade	2	69	0.27574	0.579595	Q0VCQ6;Q29423
GO:1903311	regulation of mRNA metabolic process	2	69	0.27574	0.579595	Q3ZBT6;Q3ZBU5
GO:0072594	establishment of protein localization to organelle	3	124	0.282205	0.580722	A0A3Q1MK41;Q05204;Q32KP9
GO:0001906	cell killing	1	22	0.282777	0.580722	Q05204
GO:0002285	lymphocyte activation involved in immune response	1	22	0.282777	0.580722	Q05204
GO:0002687	positive regulation of leukocyte migration	1	22	0.282777	0.580722	Q8HXK9
GO:0008630	intrinsic apoptotic signaling pathway in response to DNA damage	1	22	0.282777	0.580722	Q8HXK9
GO:0030198	extracellular matrix organization	1	22	0.282777	0.580722	E1B726
GO:0032675	regulation of interleukin-6 production	1	22	0.282777	0.580722	Q8HXK9
GO:0032845	negative regulation of homeostatic process	1	22	0.282777	0.580722	P81287
GO:0034341	response to interferon-gamma	1	22	0.282777	0.580722	G5E5L8
GO:0043062	extracellular structure organization	1	22	0.282777	0.580722	E1B726
GO:0045047	protein targeting to ER	1	22	0.282777	0.580722	A0A3Q1MK41
GO:0045454	cell redox homeostasis	1	22	0.282777	0.580722	Q9BGI2
GO:0010243	response to organonitrogen compound	2	71	0.286941	0.587025	P63212;Q02375
GO:0034109	homotypic cell-cell adhesion	2	71	0.286941	0.587025	Q3ZBK5;Q8HXK9
GO:0032940	secretion by cell	3	126	0.290476	0.593125	F1MXL8;Q05204;Q8HXK9
GO:0006887	exocytosis	2	72	0.292538	0.593794	F1MXL8;Q05204
GO:0055065	metal ion homeostasis	2	72	0.292538	0.593794	A0A3Q1LNK8;P81287
GO:0009308	amine metabolic process	1	23	0.293573	0.593794	F1N7C5
GO:0044106	cellular amine metabolic process	1	23	0.293573	0.593794	F1N7C5
GO:1903313	positive regulation of mRNA metabolic process	1	23	0.293573	0.593794	Q3ZBT6
GO:0000165	MAPK cascade	2	74	0.303718	0.601686	Q0VCQ6;Q29423
GO:0002705	positive regulation of leukocyte mediated immunity	1	24	0.304211	0.601686	Q05204
GO:0006665	sphingolipid metabolic process	1	24	0.304211	0.601686	P26779
GO:0006892	post-Golgi vesicle-mediated transport	1	24	0.304211	0.601686	Q05204
GO:0019932	second-messenger-mediated signaling	1	24	0.304211	0.601686	Q02375
GO:0030705	cytoskeleton-dependent intracellular transport	1	24	0.304211	0.601686	Q05204
GO:0032635	interleukin-6 production	1	24	0.304211	0.601686	Q8HXK9
GO:0033500	carbohydrate homeostasis	1	24	0.304211	0.601686	Q3ZBT6
GO:0035304	regulation of protein dephosphorylation	1	24	0.304211	0.601686	A0A3Q1NBQ6
GO:0042129	regulation of T cell proliferation	1	24	0.304211	0.601686	Q8HXK9
GO:0042593	glucose homeostasis	1	24	0.304211	0.601686	Q3ZBT6
GO:0045216	cell-cell junction organization	1	24	0.304211	0.601686	Q6L708
GO:0002449	lymphocyte mediated immunity	1	25	0.314692	0.613363	Q05204
GO:0010257	NADH dehydrogenase complex assembly	1	25	0.314692	0.613363	Q02375
GO:0010810	regulation of cell-substrate adhesion	1	25	0.314692	0.613363	E1B726
GO:0032981	mitochondrial respiratory chain complex I assembly	1	25	0.314692	0.613363	Q02375
GO:0050707	regulation of cytokine secretion	1	25	0.314692	0.613363	Q8HXK9
GO:0071902	positive regulation of protein serine/threonine kinase activity	1	25	0.314692	0.613363	Q0VCQ6
GO:0072599	establishment of protein localization to endoplasmic reticulum	1	25	0.314692	0.613363	A0A3Q1MK41
GO:0097031	mitochondrial respiratory chain complex I biogenesis	1	25	0.314692	0.613363	Q02375
GO:0030003	cellular cation homeostasis	2	77	0.320438	0.618863	A0A3Q1LNK8;P81287
GO:0000302	response to reactive oxygen species	1	26	0.325018	0.618863	Q0VCQ6
GO:0010632	regulation of epithelial cell migration	1	26	0.325018	0.618863	Q0VCQ6
GO:0030336	negative regulation of cell migration	1	26	0.325018	0.618863	Q0VCQ6
GO:0032944	regulation of mononuclear cell proliferation	1	26	0.325018	0.618863	Q8HXK9
GO:0034329	cell junction assembly	1	26	0.325018	0.618863	Q6L708
GO:0035303	regulation of dephosphorylation	1	26	0.325018	0.618863	A0A3Q1NBQ6
GO:0043280	positive regulation of cysteine-type endopeptidase activity involved in apoptotic process	1	26	0.325018	0.618863	Q8HXK9
GO:0050670	regulation of lymphocyte proliferation	1	26	0.325018	0.618863	Q8HXK9
GO:0051260	protein homooligomerization	1	26	0.325018	0.618863	Q8HXK9
GO:0070663	regulation of leukocyte proliferation	1	26	0.325018	0.618863	Q8HXK9
GO:0090316	positive regulation of intracellular protein transport	1	26	0.325018	0.618863	Q0VCQ6
GO:1901606	alpha-amino acid catabolic process	1	26	0.325018	0.618863	F1N7C5
GO:1903530	regulation of secretion by cell	2	78	0.325994	0.61962	Q05204;Q8HXK9
GO:0006873	cellular ion homeostasis	2	79	0.33154	0.628193	A0A3Q1LNK8;P81287
GO:0019220	regulation of phosphate metabolic process	4	195	0.332341	0.628193	A0A3Q1NBQ6;Q02375;Q0VCQ6;Q29423
GO:0051174	regulation of phosphorus metabolic process	4	195	0.332341	0.628193	A0A3Q1NBQ6;Q02375;Q0VCQ6;Q29423
GO:1901135	carbohydrate derivative metabolic process	5	256	0.334845	0.628193	A0A3Q1LFI8;A0A452DHU0;P35720;Q07537;Q95123
GO:0000723	telomere maintenance	1	27	0.335193	0.628193	G3X6W2
GO:0001818	negative regulation of cytokine production	1	27	0.335193	0.628193	Q8HXK9
GO:0006338	chromatin remodeling	1	27	0.335193	0.628193	E1BN25
GO:0032200	telomere organization	1	27	0.335193	0.628193	G3X6W2
GO:0034097	response to cytokine	3	137	0.336256	0.629087	G5E5L8;Q0VCQ6;Q29423
GO:0046903	secretion	3	138	0.340428	0.635782	F1MXL8;Q05204;Q8HXK9
GO:0016337	single organismal cell-cell adhesion	2	81	0.342597	0.636959	Q3ZBK5;Q8HXK9
GO:0023014	signal transduction by protein phosphorylation	2	81	0.342597	0.636959	Q0VCQ6;Q29423
GO:0007283	spermatogenesis	1	28	0.345217	0.636959	P68401
GO:0048232	male gamete generation	1	28	0.345217	0.636959	P68401
GO:0050714	positive regulation of protein secretion	1	28	0.345217	0.636959	Q8HXK9
GO:0065002	intracellular protein transmembrane transport	1	28	0.345217	0.636959	A0A3Q1MK41
GO:0071806	protein transmembrane transport	1	28	0.345217	0.636959	A0A3Q1MK41
GO:0060627	regulation of vesicle-mediated transport	2	82	0.348106	0.641185	Q05204;Q8HXK9
GO:0009605	response to external stimulus	5	261	0.350165	0.643871	E1B726;G5E5L8;P68401;Q3ZBK5;Q8HXK9
GO:0006997	nucleus organization	1	29	0.355094	0.645188	Q32KP9
GO:0034112	positive regulation of homotypic cell-cell adhesion	1	29	0.355094	0.645188	Q8HXK9
GO:0048525	negative regulation of viral process	1	29	0.355094	0.645188	G5E5L8
GO:0050870	positive regulation of T cell activation	1	29	0.355094	0.645188	Q8HXK9
GO:1903901	negative regulation of viral life cycle	1	29	0.355094	0.645188	G5E5L8
GO:2000146	negative regulation of cell motility	1	29	0.355094	0.645188	Q0VCQ6
GO:2001056	positive regulation of cysteine-type endopeptidase activity	1	29	0.355094	0.645188	Q8HXK9
GO:0055114	oxidation-reduction process	3	143	0.361269	0.655297	P35720;Q02375;Q95123
GO:0008202	steroid metabolic process	1	30	0.364825	0.65717	P79345
GO:0042098	T cell proliferation	1	30	0.364825	0.65717	Q8HXK9
GO:0051271	negative regulation of cellular component movement	1	30	0.364825	0.65717	Q0VCQ6
GO:0070372	regulation of ERK1 and ERK2 cascade	1	30	0.364825	0.65717	Q29423
GO:0048583	regulation of response to stimulus	8	454	0.365367	0.65717	E1B726;P68401;Q05204;Q0VCQ6;Q29423;Q3ZBK5;Q6L708;Q8HXK9
GO:0009790	embryo development	2	86	0.369998	0.662166	E1B726;Q3ZBT6
GO:0051046	regulation of secretion	2	86	0.369998	0.662166	Q05204;Q8HXK9
GO:0055080	cation homeostasis	2	86	0.369998	0.662166	A0A3Q1LNK8;P81287
GO:0018193	peptidyl-amino acid modification	3	146	0.373745	0.666728	F1N5S7;Q07537;Q0VCQ6
GO:0002274	myeloid leukocyte activation	1	31	0.374413	0.666728	Q8HXK9
GO:0042692	muscle cell differentiation	1	31	0.374413	0.666728	E1B726
GO:0098771	inorganic ion homeostasis	2	87	0.37543	0.667431	A0A3Q1LNK8;P81287
GO:0048731	system development	7	395	0.376117	0.667546	E1B726;P26779;P68401;Q02375;Q0VCQ6;Q3ZBT6;Q6L708
GO:0002699	positive regulation of immune effector process	1	32	0.383859	0.667945	Q05204
GO:0009063	cellular amino acid catabolic process	1	32	0.383859	0.667945	F1N7C5
GO:0010506	regulation of autophagy	1	32	0.383859	0.667945	P68401
GO:0030838	positive regulation of actin filament polymerization	1	32	0.383859	0.667945	Q8HXK9
GO:0031098	stress-activated protein kinase signaling cascade	1	32	0.383859	0.667945	Q0VCQ6
GO:0034330	cell junction organization	1	32	0.383859	0.667945	Q6L708
GO:0045069	regulation of viral genome replication	1	32	0.383859	0.667945	G5E5L8
GO:0048732	gland development	1	32	0.383859	0.667945	P26779
GO:0048871	multicellular organismal homeostasis	1	32	0.383859	0.667945	Q6L708
GO:0050663	cytokine secretion	1	32	0.383859	0.667945	Q8HXK9
GO:1903039	positive regulation of leukocyte cell-cell adhesion	1	32	0.383859	0.667945	Q8HXK9
GO:0016310	phosphorylation	5	272	0.384054	0.667945	P35720;Q02375;Q0VCQ6;Q29423;Q95123
GO:0001932	regulation of protein phosphorylation	3	149	0.386185	0.667945	Q02375;Q0VCQ6;Q29423
GO:0044403	symbiosis, encompassing mutualism through parasitism	2	89	0.386242	0.667945	E1B726;G5E5L8
GO:0033993	response to lipid	2	90	0.39162	0.667945	P63212;Q3SZ07
GO:0044419	interspecies interaction between organisms	2	90	0.39162	0.667945	E1B726;G5E5L8
GO:0050801	ion homeostasis	2	90	0.39162	0.667945	A0A3Q1LNK8;P81287
GO:0051223	regulation of protein transport	2	90	0.39162	0.667945	Q0VCQ6;Q8HXK9
GO:0031399	regulation of protein modification process	4	212	0.391702	0.667945	A0A3Q1NBQ6;Q02375;Q0VCQ6;Q29423
GO:0002703	regulation of leukocyte mediated immunity	1	33	0.393165	0.667945	Q05204
GO:0006612	protein targeting to membrane	1	33	0.393165	0.667945	A0A3Q1MK41
GO:0010631	epithelial cell migration	1	33	0.393165	0.667945	Q0VCQ6
GO:0022409	positive regulation of cell-cell adhesion	1	33	0.393165	0.667945	Q8HXK9
GO:0070972	protein localization to endoplasmic reticulum	1	33	0.393165	0.667945	A0A3Q1MK41
GO:0090130	tissue migration	1	33	0.393165	0.667945	Q0VCQ6
GO:0090132	epithelium migration	1	33	0.393165	0.667945	Q0VCQ6
GO:0090305	nucleic acid phosphodiester bond hydrolysis	1	33	0.393165	0.667945	G3X6W2
GO:0046034	ATP metabolic process	2	91	0.396978	0.672715	P35720;Q95123
GO:0002685	regulation of leukocyte migration	1	34	0.402335	0.672715	Q8HXK9
GO:0006643	membrane lipid metabolic process	1	34	0.402335	0.672715	P26779
GO:0010950	positive regulation of endopeptidase activity	1	34	0.402335	0.672715	Q8HXK9
GO:0010952	positive regulation of peptidase activity	1	34	0.402335	0.672715	Q8HXK9
GO:0017157	regulation of exocytosis	1	34	0.402335	0.672715	Q05204
GO:0033108	mitochondrial respiratory chain complex assembly	1	34	0.402335	0.672715	Q02375
GO:0042180	cellular ketone metabolic process	1	34	0.402335	0.672715	F1N7C5
GO:0043405	regulation of MAP kinase activity	1	34	0.402335	0.672715	Q0VCQ6
GO:0070371	ERK1 and ERK2 cascade	1	34	0.402335	0.672715	Q29423
GO:0044710	single-organism metabolic process	15	924	0.402876	0.672715	A0A3Q1LFI8;F1MEY2;F1N7C5;G3X6W2;P26779;P35720;P68401;P79345;Q02375;Q07537;Q0VCQ6;Q29423;Q3SZM3;Q95123;Q9GL30
GO:0001934	positive regulation of protein phosphorylation	2	93	0.407633	0.679599	Q0VCQ6;Q29423
GO:0007018	microtubule-based movement	1	35	0.411368	0.681587	Q05204
GO:0031589	cell-substrate adhesion	1	35	0.411368	0.681587	E1B726
GO:0045765	regulation of angiogenesis	1	35	0.411368	0.681587	Q0VCQ6
GO:0051028	mRNA transport	1	35	0.411368	0.681587	Q32KP9
GO:0098602	single organism cell adhesion	2	94	0.412929	0.683117	Q3ZBK5;Q8HXK9
GO:0071310	cellular response to organic substance	5	282	0.414907	0.685332	G5E5L8;P63212;Q0VCQ6;Q29423;Q3ZBT6
GO:0032386	regulation of intracellular transport	2	95	0.418203	0.685494	Q05204;Q0VCQ6
GO:0040007	growth	2	95	0.418203	0.685494	E1B726;P26779
GO:0072358	cardiovascular system development	2	95	0.418203	0.685494	E1B726;Q0VCQ6
GO:0072359	circulatory system development	2	95	0.418203	0.685494	E1B726;Q0VCQ6
GO:1901698	response to nitrogen compound	2	95	0.418203	0.685494	P63212;Q02375
GO:0043281	regulation of cysteine-type endopeptidase activity involved in apoptotic process	1	36	0.420269	0.68678	Q8HXK9
GO:1901342	regulation of vasculature development	1	36	0.420269	0.68678	Q0VCQ6
GO:0005975	carbohydrate metabolic process	3	158	0.423182	0.689883	A0A3Q1LFI8;A0A452DHU0;Q07537
GO:0014070	response to organic cyclic compound	2	96	0.423454	0.689883	P63212;Q02375
GO:0072657	protein localization to membrane	2	97	0.428683	0.692663	A0A3Q1MK41;Q32KP9
GO:0006310	DNA recombination	1	37	0.429037	0.692663	G3X6W2
GO:0019079	viral genome replication	1	37	0.429037	0.692663	G5E5L8
GO:0030100	regulation of endocytosis	1	37	0.429037	0.692663	Q8HXK9
GO:0032886	regulation of microtubule-based process	1	37	0.429037	0.692663	Q05204
GO:0097191	extrinsic apoptotic signaling pathway	1	37	0.429037	0.692663	Q8HXK9
GO:0042327	positive regulation of phosphorylation	2	98	0.433888	0.69839	Q0VCQ6;Q29423
GO:0070201	regulation of establishment of protein localization	2	98	0.433888	0.69839	Q0VCQ6;Q8HXK9
GO:0007276	gamete generation	1	38	0.437676	0.700282	P68401
GO:0032943	mononuclear cell proliferation	1	38	0.437676	0.700282	Q8HXK9
GO:0043901	negative regulation of multi-organism process	1	38	0.437676	0.700282	G5E5L8
GO:0046651	lymphocyte proliferation	1	38	0.437676	0.700282	Q8HXK9
GO:0045184	establishment of protein localization	7	421	0.443763	0.708963	A0A3Q1MK41;Q05204;Q0VCQ6;Q2YDE3;Q32KP9;Q5E9I6;Q8HXK9
GO:0019216	regulation of lipid metabolic process	1	39	0.446188	0.709663	P26779
GO:0045055	regulated exocytosis	1	39	0.446188	0.709663	Q05204
GO:0070661	leukocyte proliferation	1	39	0.446188	0.709663	Q8HXK9
GO:0044707	single-multicellular organism process	9	553	0.447583	0.710828	E1B726;P26779;P68401;P81287;Q02375;Q0VCQ6;Q3ZBT6;Q6L708;Q8HXK9
GO:0009205	purine ribonucleoside triphosphate metabolic process	2	102	0.454464	0.718735	P35720;Q95123
GO:0048193	Golgi vesicle transport	2	102	0.454464	0.718735	F1MXL8;Q05204
GO:0032273	positive regulation of protein polymerization	1	40	0.454573	0.718735	Q8HXK9
GO:0009144	purine nucleoside triphosphate metabolic process	2	103	0.459545	0.72446	P35720;Q95123
GO:0080135	regulation of cellular response to stress	2	103	0.459545	0.72446	P68401;Q0VCQ6
GO:0006909	phagocytosis	1	41	0.462834	0.727505	Q8HXK9
GO:0031667	response to nutrient levels	1	41	0.462834	0.727505	P68401
GO:0009199	ribonucleoside triphosphate metabolic process	2	104	0.464601	0.729212	P35720;Q95123
GO:0009126	purine nucleoside monophosphate metabolic process	2	105	0.469629	0.731715	P35720;Q95123
GO:0009167	purine ribonucleoside monophosphate metabolic process	2	105	0.469629	0.731715	P35720;Q95123
GO:0001667	ameboidal-type cell migration	1	42	0.470973	0.731715	Q0VCQ6
GO:0009991	response to extracellular stimulus	1	42	0.470973	0.731715	P68401
GO:0018105	peptidyl-serine phosphorylation	1	42	0.470973	0.731715	Q0VCQ6
GO:0033157	regulation of intracellular protein transport	1	42	0.470973	0.731715	Q0VCQ6
GO:2000116	regulation of cysteine-type endopeptidase activity	1	42	0.470973	0.731715	Q8HXK9
GO:0046907	intracellular transport	8	499	0.475256	0.736388	A0A3Q1MK41;F1MXL8;P26779;P79345;Q05204;Q0VCQ6;Q32KP9;Q5E9I6
GO:0042325	regulation of phosphorylation	3	171	0.475355	0.736388	Q02375;Q0VCQ6;Q29423
GO:0009108	coenzyme biosynthetic process	1	43	0.478991	0.74095	F1N7C5
GO:0009117	nucleotide metabolic process	3	173	0.483212	0.743514	F1N7C5;P35720;Q95123
GO:0010562	positive regulation of phosphorus metabolic process	2	108	0.484554	0.743514	Q0VCQ6;Q29423
GO:0045937	positive regulation of phosphate metabolic process	2	108	0.484554	0.743514	Q0VCQ6;Q29423
GO:0051640	organelle localization	2	108	0.484554	0.743514	Q05204;Q0VCQ6
GO:0006470	protein dephosphorylation	1	44	0.486891	0.743514	A0A3Q1NBQ6
GO:0006869	lipid transport	1	44	0.486891	0.743514	P79345
GO:0016236	macroautophagy	1	44	0.486891	0.743514	P68401
GO:0034599	cellular response to oxidative stress	1	44	0.486891	0.743514	Q0VCQ6
GO:0071103	DNA conformation change	1	44	0.486891	0.743514	G3X6W2
GO:0009161	ribonucleoside monophosphate metabolic process	2	109	0.489474	0.746395	P35720;Q95123
GO:0006753	nucleoside phosphate metabolic process	3	175	0.491018	0.746625	F1N7C5;P35720;Q95123
GO:0048585	negative regulation of response to stimulus	3	175	0.491018	0.746625	E1B726;Q3ZBK5;Q8HXK9
GO:0009123	nucleoside monophosphate metabolic process	2	110	0.494365	0.746887	P35720;Q95123
GO:0009141	nucleoside triphosphate metabolic process	2	110	0.494365	0.746887	P35720;Q95123
GO:0007033	vacuole organization	1	45	0.494673	0.746887	A0A3Q1MD56
GO:0010035	response to inorganic substance	1	45	0.494673	0.746887	Q0VCQ6
GO:0072593	reactive oxygen species metabolic process	1	45	0.494673	0.746887	Q02375
GO:0007275	multicellular organism development	7	442	0.497968	0.750805	E1B726;P26779;P68401;Q02375;Q0VCQ6;Q3ZBT6;Q6L708
GO:0048856	anatomical structure development	8	509	0.499489	0.751058	E1B726;P26779;P68401;Q02375;Q0VCQ6;Q29423;Q3ZBT6;Q6L708
GO:0051649	establishment of localization in cell	9	576	0.500841	0.751058	A0A3Q1MK41;F1MXL8;P26779;P79345;Q05204;Q0VCQ6;Q32KP9;Q5E9I6;Q8HXK9
GO:0019752	carboxylic acid metabolic process	4	244	0.501232	0.751058	F1MEY2;F1N7C5;P35720;Q95123
GO:0002443	leukocyte mediated immunity	1	46	0.50234	0.751058	Q05204
GO:0016485	protein processing	1	46	0.50234	0.751058	P67810
GO:0071900	regulation of protein serine/threonine kinase activity	1	46	0.50234	0.751058	Q0VCQ6
GO:0031331	positive regulation of cellular catabolic process	1	47	0.509894	0.759326	P68401
GO:0050708	regulation of protein secretion	1	47	0.509894	0.759326	Q8HXK9
GO:0007399	nervous system development	3	180	0.510295	0.759326	P68401;Q02375;Q3ZBT6
GO:0042221	response to chemical	7	447	0.510704	0.759326	G5E5L8;P63212;Q02375;Q0VCQ6;Q29423;Q3SZ07;Q3ZBT6
GO:0019362	pyridine nucleotide metabolic process	1	48	0.517335	0.763888	F1N7C5
GO:0032388	positive regulation of intracellular transport	1	48	0.517335	0.763888	Q0VCQ6
GO:0045860	positive regulation of protein kinase activity	1	48	0.517335	0.763888	Q0VCQ6
GO:0046496	nicotinamide nucleotide metabolic process	1	48	0.517335	0.763888	F1N7C5
GO:0051235	maintenance of location	1	48	0.517335	0.763888	P81287
GO:0043436	oxoacid metabolic process	4	250	0.520992	0.765347	F1MEY2;F1N7C5;P35720;Q95123
GO:0006082	organic acid metabolic process	4	251	0.524253	0.765347	F1MEY2;F1N7C5;P35720;Q95123
GO:0006915	apoptotic process	4	251	0.524253	0.765347	Q05204;Q0VCQ6;Q3ZBK5;Q8HXK9
GO:0007166	cell surface receptor signaling pathway	4	251	0.524253	0.765347	G5E5L8;Q0VCQ6;Q29423;Q8HXK9
GO:0001701	in utero embryonic development	1	49	0.524666	0.765347	E1B726
GO:0045785	positive regulation of cell adhesion	1	49	0.524666	0.765347	Q8HXK9
GO:0051607	defense response to virus	1	49	0.524666	0.765347	G5E5L8
GO:0061061	muscle structure development	1	49	0.524666	0.765347	E1B726
GO:0000375	RNA splicing, via transesterification reactions	2	117	0.527804	0.765347	Q3ZBT6;Q3ZBU5
GO:0000377	RNA splicing, via transesterification reactions with bulged adenosine as nucleophile	2	117	0.527804	0.765347	Q3ZBT6;Q3ZBU5
GO:0000398	mRNA splicing, via spliceosome	2	117	0.527804	0.765347	Q3ZBT6;Q3ZBU5
GO:0006468	protein phosphorylation	3	185	0.529214	0.765347	Q02375;Q0VCQ6;Q29423
GO:0001525	angiogenesis	1	50	0.531888	0.765347	Q0VCQ6
GO:0006575	cellular modified amino acid metabolic process	1	50	0.531888	0.765347	F1N7C5
GO:0006606	protein import into nucleus	1	50	0.531888	0.765347	Q32KP9
GO:0044744	protein targeting to nucleus	1	50	0.531888	0.765347	Q32KP9
GO:0045089	positive regulation of innate immune response	1	50	0.531888	0.765347	Q05204
GO:0072524	pyridine-containing compound metabolic process	1	50	0.531888	0.765347	F1N7C5
GO:1902593	single-organism nuclear import	1	50	0.531888	0.765347	Q32KP9
GO:0055086	nucleobase-containing small molecule metabolic process	3	187	0.536675	0.766086	F1N7C5;P35720;Q95123
GO:0032501	multicellular organismal process	9	592	0.5373	0.766086	E1B726;P26779;P68401;P81287;Q02375;Q0VCQ6;Q3ZBT6;Q6L708;Q8HXK9
GO:0006796	phosphate-containing compound metabolic process	7	458	0.538392	0.766086	A0A3Q1NBQ6;F1N7C5;P35720;Q02375;Q0VCQ6;Q29423;Q95123
GO:0032504	multicellular organism reproduction	1	51	0.539002	0.766086	P68401
GO:0048609	multicellular organismal reproductive process	1	51	0.539002	0.766086	P68401
GO:0050657	nucleic acid transport	1	51	0.539002	0.766086	Q32KP9
GO:0050658	RNA transport	1	51	0.539002	0.766086	Q32KP9
GO:0051170	nuclear import	1	51	0.539002	0.766086	Q32KP9
GO:0051236	establishment of RNA localization	1	51	0.539002	0.766086	Q32KP9
GO:0002682	regulation of immune system process	3	188	0.540382	0.766086	Q05204;Q3ZBK5;Q8HXK9
GO:0060341	regulation of cellular localization	3	188	0.540382	0.766086	Q05204;Q0VCQ6;Q8HXK9
GO:0006605	protein targeting	2	120	0.541691	0.766086	A0A3Q1MK41;Q32KP9
GO:0006974	cellular response to DNA damage stimulus	2	120	0.541691	0.766086	G3X6W2;Q8HXK9
GO:0012501	programmed cell death	4	257	0.543615	0.766306	Q05204;Q0VCQ6;Q3ZBK5;Q8HXK9
GO:0051188	cofactor biosynthetic process	1	52	0.546011	0.766306	F1N7C5
GO:0071417	cellular response to organonitrogen compound	1	52	0.546011	0.766306	P63212
GO:1902533	positive regulation of intracellular signal transduction	2	121	0.54626	0.766306	Q0VCQ6;Q29423
GO:0008285	negative regulation of cell proliferation	1	53	0.552916	0.766306	Q0VCQ6
GO:0009896	positive regulation of catabolic process	1	53	0.552916	0.766306	P68401
GO:0010876	lipid localization	1	53	0.552916	0.766306	P79345
GO:0015931	nucleobase-containing compound transport	1	53	0.552916	0.766306	Q32KP9
GO:0030833	regulation of actin filament polymerization	1	53	0.552916	0.766306	Q8HXK9
GO:0033674	positive regulation of kinase activity	1	53	0.552916	0.766306	Q0VCQ6
GO:0051495	positive regulation of cytoskeleton organization	1	53	0.552916	0.766306	Q8HXK9
GO:0032270	positive regulation of cellular protein metabolic process	3	192	0.55505	0.766306	Q0VCQ6;Q29423;Q8HXK9
GO:0033365	protein localization to organelle	3	192	0.55505	0.766306	A0A3Q1MK41;Q05204;Q32KP9
GO:0044802	single-organism membrane organization	3	192	0.55505	0.766306	A0A3Q1MK41;Q32KP9;Q3ZBG9
GO:0042278	purine nucleoside metabolic process	2	123	0.555306	0.766306	P35720;Q95123
GO:0046128	purine ribonucleoside metabolic process	2	123	0.555306	0.766306	P35720;Q95123
GO:0006464	cellular protein modification process	7	466	0.558193	0.766306	A0A3Q1LFI8;A0A3Q1NBQ6;F1N5S7;Q02375;Q07537;Q0VCQ6;Q29423
GO:0036211	protein modification process	7	466	0.558193	0.766306	A0A3Q1LFI8;A0A3Q1NBQ6;F1N5S7;Q02375;Q07537;Q0VCQ6;Q29423
GO:0032879	regulation of localization	5	330	0.558263	0.766306	P81287;Q05204;Q0VCQ6;Q6L708;Q8HXK9
GO:0006888	ER to Golgi vesicle-mediated transport	1	54	0.559718	0.766306	F1MXL8
GO:0019953	sexual reproduction	1	54	0.559718	0.766306	P68401
GO:0030855	epithelial cell differentiation	1	54	0.559718	0.766306	P26779
GO:0051168	nuclear export	1	54	0.559718	0.766306	Q32KP9
GO:0090150	establishment of protein localization to membrane	1	54	0.559718	0.766306	A0A3Q1MK41
GO:1903900	regulation of viral life cycle	1	54	0.559718	0.766306	G5E5L8
GO:0009150	purine ribonucleotide metabolic process	2	125	0.564229	0.766668	P35720;Q95123
GO:0022603	regulation of anatomical structure morphogenesis	2	125	0.564229	0.766668	Q0VCQ6;Q29423
GO:0031401	positive regulation of protein modification process	2	125	0.564229	0.766668	Q0VCQ6;Q29423
GO:0015031	protein transport	6	401	0.565785	0.766668	A0A3Q1MK41;Q0VCQ6;Q2YDE3;Q32KP9;Q5E9I6;Q8HXK9
GO:0042981	regulation of apoptotic process	3	195	0.565879	0.766668	Q0VCQ6;Q3ZBK5;Q8HXK9
GO:0006066	alcohol metabolic process	1	55	0.566419	0.766668	P79345
GO:0006733	oxidoreduction coenzyme metabolic process	1	55	0.566419	0.766668	F1N7C5
GO:0032844	regulation of homeostatic process	1	55	0.566419	0.766668	P81287
GO:1903829	positive regulation of cellular protein localization	1	55	0.566419	0.766668	Q0VCQ6
GO:0006793	phosphorus metabolic process	7	472	0.572833	0.767859	A0A3Q1NBQ6;F1N7C5;P35720;Q02375;Q0VCQ6;Q29423;Q95123
GO:0043067	regulation of programmed cell death	3	197	0.573014	0.767859	Q0VCQ6;Q3ZBK5;Q8HXK9
GO:0002697	regulation of immune effector process	1	56	0.57302	0.767859	Q05204
GO:0008064	regulation of actin polymerization or depolymerization	1	56	0.57302	0.767859	Q8HXK9
GO:0030832	regulation of actin filament length	1	56	0.57302	0.767859	Q8HXK9
GO:0050792	regulation of viral process	1	56	0.57302	0.767859	G5E5L8
GO:0051604	protein maturation	1	56	0.57302	0.767859	P67810
GO:1901137	carbohydrate derivative biosynthetic process	2	127	0.573029	0.767859	A0A3Q1LFI8;Q07537
GO:0008219	cell death	4	267	0.57504	0.768632	Q05204;Q0VCQ6;Q3ZBK5;Q8HXK9
GO:0016265	death	4	267	0.57504	0.768632	Q05204;Q0VCQ6;Q3ZBK5;Q8HXK9
GO:0016192	vesicle-mediated transport	5	337	0.577935	0.77078	F1MXL8;Q05204;Q2YDE3;Q5E9I6;Q8HXK9
GO:0002683	negative regulation of immune system process	1	57	0.579523	0.77078	Q3ZBK5
GO:0030041	actin filament polymerization	1	57	0.579523	0.77078	Q8HXK9
GO:0045862	positive regulation of proteolysis	1	57	0.579523	0.77078	Q8HXK9
GO:0009119	ribonucleoside metabolic process	2	129	0.581705	0.771766	P35720;Q95123
GO:0044723	single-organism carbohydrate metabolic process	2	129	0.581705	0.771766	A0A3Q1LFI8;Q07537
GO:0052548	regulation of endopeptidase activity	1	58	0.585929	0.774858	Q8HXK9
GO:0006163	purine nucleotide metabolic process	2	130	0.585996	0.774858	P35720;Q95123
GO:0065007	biological regulation	22	1487	0.586203	0.774858	A0A3Q1LNK8;A0A3Q1NBQ6;E1B726;F1MXL8;F1N5S7;G3X6W2;G5E5L8;P26779;P63212;P68401;P81287;Q02375;Q05204;Q0VCQ6;Q29423;Q3ZBG9;Q3ZBK5;Q3ZBT6;Q3ZBU5;Q6L708;Q8HXK9;Q9BGI2
GO:0009259	ribonucleotide metabolic process	2	131	0.590255	0.775191	P35720;Q95123
GO:0051239	regulation of multicellular organismal process	4	272	0.590326	0.775191	E1B726;P81287;Q0VCQ6;Q8HXK9
GO:0010647	positive regulation of cell communication	3	202	0.59055	0.775191	P68401;Q0VCQ6;Q29423
GO:0016311	dephosphorylation	1	59	0.59224	0.775191	A0A3Q1NBQ6
GO:0043903	regulation of symbiosis, encompassing mutualism through parasitism	1	59	0.59224	0.775191	G5E5L8
GO:0045088	regulation of innate immune response	1	59	0.59224	0.775191	Q05204
GO:0048514	blood vessel morphogenesis	1	59	0.59224	0.775191	Q0VCQ6
GO:0052547	regulation of peptidase activity	1	59	0.59224	0.775191	Q8HXK9
GO:0007009	plasma membrane organization	1	60	0.598457	0.778866	Q3ZBG9
GO:0009615	response to virus	1	60	0.598457	0.778866	G5E5L8
GO:0009792	embryo development ending in birth or egg hatching	1	60	0.598457	0.778866	E1B726
GO:0043009	chordate embryonic development	1	60	0.598457	0.778866	E1B726
GO:0009116	nucleoside metabolic process	2	133	0.598681	0.778866	P35720;Q95123
GO:0051247	positive regulation of protein metabolic process	3	205	0.600859	0.780753	Q0VCQ6;Q29423;Q8HXK9
GO:0006403	RNA localization	1	61	0.604581	0.783689	Q32KP9
GO:0032271	regulation of protein polymerization	1	61	0.604581	0.783689	Q8HXK9
GO:1902582	single-organism intracellular transport	6	417	0.606526	0.78526	A0A3Q1MK41;F1MXL8;P26779;P79345;Q05204;Q32KP9
GO:0032268	regulation of cellular protein metabolic process	5	348	0.607976	0.786189	A0A3Q1NBQ6;Q02375;Q0VCQ6;Q29423;Q8HXK9
GO:0001819	positive regulation of cytokine production	1	62	0.610614	0.786314	Q8HXK9
GO:0031344	regulation of cell projection organization	1	62	0.610614	0.786314	Q29423
GO:0031349	positive regulation of defense response	1	62	0.610614	0.786314	Q05204
GO:0010941	regulation of cell death	3	208	0.611007	0.786314	Q0VCQ6;Q3ZBK5;Q8HXK9
GO:0051336	regulation of hydrolase activity	2	137	0.615155	0.790608	A0A3Q1NBQ6;Q8HXK9
GO:0016054	organic acid catabolic process	1	63	0.616556	0.790608	F1N7C5
GO:0046395	carboxylic acid catabolic process	1	63	0.616556	0.790608	F1N7C5
GO:0006259	DNA metabolic process	2	138	0.619195	0.793044	E1BN25;G3X6W2
GO:0009306	protein secretion	1	64	0.62241	0.795028	Q8HXK9
GO:0051347	positive regulation of transferase activity	1	64	0.62241	0.795028	Q0VCQ6
GO:0032880	regulation of protein localization	2	139	0.623204	0.795028	Q0VCQ6;Q8HXK9
GO:0043412	macromolecule modification	7	494	0.624702	0.795028	A0A3Q1LFI8;A0A3Q1NBQ6;F1N5S7;Q02375;Q07537;Q0VCQ6;Q29423
GO:0044767	single-organism developmental process	8	564	0.62639	0.795028	E1B726;P26779;P68401;Q02375;Q0VCQ6;Q29423;Q3ZBT6;Q6L708
GO:0072521	purine-containing compound metabolic process	2	140	0.627181	0.795028	P35720;Q95123
GO:0061024	membrane organization	3	213	0.627555	0.795028	A0A3Q1MK41;Q32KP9;Q3ZBG9
GO:0034504	protein localization to nucleus	1	65	0.628177	0.795028	Q32KP9
GO:0051179	localization	14	975	0.628539	0.795028	A0A3Q1MK41;E1B726;F1MXL8;P26779;P79345;P81287;Q05204;Q0VCQ6;Q29423;Q2YDE3;Q32KP9;Q5E9I6;Q6L708;Q8HXK9
GO:0006886	intracellular protein transport	4	285	0.628631	0.795028	A0A3Q1MK41;Q0VCQ6;Q32KP9;Q5E9I6
GO:0048522	positive regulation of cellular process	9	635	0.630688	0.795028	F1N5S7;P68401;Q02375;Q05204;Q0VCQ6;Q29423;Q3ZBT6;Q6L708;Q8HXK9
GO:0051049	regulation of transport	3	214	0.63081	0.795028	Q05204;Q0VCQ6;Q8HXK9
GO:0019693	ribose phosphate metabolic process	2	141	0.631127	0.795028	P35720;Q95123
GO:1901657	glycosyl compound metabolic process	2	141	0.631127	0.795028	P35720;Q95123
GO:0008154	actin polymerization or depolymerization	1	66	0.633858	0.795662	Q8HXK9
GO:0031334	positive regulation of protein complex assembly	1	66	0.633858	0.795662	Q8HXK9
GO:0032870	cellular response to hormone stimulus	1	66	0.633858	0.795662	P63212
GO:0002684	positive regulation of immune system process	2	142	0.635042	0.796216	Q05204;Q8HXK9
GO:0044703	multi-organism reproductive process	1	67	0.639454	0.799877	P68401
GO:0071396	cellular response to lipid	1	67	0.639454	0.799877	P63212
GO:0032502	developmental process	8	571	0.641438	0.80099	E1B726;P26779;P68401;Q02375;Q0VCQ6;Q29423;Q3ZBT6;Q6L708
GO:0043085	positive regulation of catalytic activity	2	144	0.642777	0.80099	Q0VCQ6;Q8HXK9
GO:0006281	DNA repair	1	68	0.644966	0.80099	G3X6W2
GO:0009165	nucleotide biosynthetic process	1	68	0.644966	0.80099	F1N7C5
GO:0017038	protein import	1	68	0.644966	0.80099	Q32KP9
GO:1901605	alpha-amino acid metabolic process	1	68	0.644966	0.80099	F1N7C5
GO:0033554	cellular response to stress	4	291	0.645574	0.80099	G3X6W2;P68401;Q0VCQ6;Q8HXK9
GO:0070887	cellular response to chemical stimulus	5	363	0.647063	0.801909	G5E5L8;P63212;Q0VCQ6;Q29423;Q3ZBT6
GO:0009719	response to endogenous stimulus	2	146	0.650388	0.803253	P63212;Q02375
GO:0006631	fatty acid metabolic process	1	69	0.650396	0.803253	F1MEY2
GO:1901293	nucleoside phosphate biosynthetic process	1	69	0.650396	0.803253	F1N7C5
GO:0071702	organic substance transport	7	506	0.651638	0.803862	A0A3Q1MK41;P79345;Q0VCQ6;Q2YDE3;Q32KP9;Q5E9I6;Q8HXK9
GO:0043065	positive regulation of apoptotic process	1	70	0.655744	0.806144	Q8HXK9
GO:0051093	negative regulation of developmental process	1	70	0.655744	0.806144	Q0VCQ6
GO:1901565	organonitrogen compound catabolic process	1	70	0.655744	0.806144	F1N7C5
GO:0048518	positive regulation of biological process	10	717	0.656805	0.806524	E1B726;F1N5S7;P68401;Q02375;Q05204;Q0VCQ6;Q29423;Q3ZBT6;Q6L708;Q8HXK9
GO:0008380	RNA splicing	2	148	0.657874	0.806911	Q3ZBT6;Q3ZBU5
GO:0044712	single-organism catabolic process	3	223	0.659254	0.80768	F1N7C5;P68401;Q9GL30
GO:0031325	positive regulation of cellular metabolic process	5	370	0.664508	0.811556	P68401;Q0VCQ6;Q29423;Q3ZBT6;Q8HXK9
GO:0016482	cytoplasmic transport	4	298	0.664729	0.811556	A0A3Q1MK41;F1MXL8;Q05204;Q32KP9
GO:0022411	cellular component disassembly	1	72	0.666203	0.811556	E1B726
GO:0043068	positive regulation of programmed cell death	1	72	0.666203	0.811556	Q8HXK9
GO:0048858	cell projection morphogenesis	1	72	0.666203	0.811556	Q29423
GO:0051258	protein polymerization	1	73	0.671315	0.815929	Q8HXK9
GO:1901699	cellular response to nitrogen compound	1	73	0.671315	0.815929	P63212
GO:0051246	regulation of protein metabolic process	5	374	0.674241	0.818558	A0A3Q1NBQ6;Q02375;Q0VCQ6;Q29423;Q8HXK9
GO:0016568	chromatin modification	1	75	0.68131	0.825271	E1BN25
GO:0022604	regulation of cell morphogenesis	1	75	0.68131	0.825271	Q29423
GO:0007154	cell communication	9	661	0.68261	0.825912	G5E5L8;P26779;P63212;P68401;Q02375;Q05204;Q0VCQ6;Q29423;Q8HXK9
GO:0019058	viral life cycle	1	76	0.686196	0.827449	G5E5L8
GO:0071407	cellular response to organic cyclic compound	1	76	0.686196	0.827449	P63212
GO:1901615	organic hydroxy compound metabolic process	1	76	0.686196	0.827449	P79345
GO:0010942	positive regulation of cell death	1	77	0.691009	0.82952	Q8HXK9
GO:0032535	regulation of cellular component size	1	77	0.691009	0.82952	Q8HXK9
GO:0032956	regulation of actin cytoskeleton organization	1	77	0.691009	0.82952	Q8HXK9
GO:0032990	cell part morphogenesis	1	77	0.691009	0.82952	Q29423
GO:0006914	autophagy	1	78	0.695749	0.833861	P68401
GO:0008104	protein localization	7	527	0.69618	0.833861	A0A3Q1MK41;Q05204;Q0VCQ6;Q2YDE3;Q32KP9;Q5E9I6;Q8HXK9
GO:0009725	response to hormone	1	79	0.700419	0.837067	P63212
GO:0032970	regulation of actin filament-based process	1	79	0.700419	0.837067	Q8HXK9
GO:0051240	positive regulation of multicellular organismal process	2	161	0.70354	0.838823	E1B726;Q8HXK9
GO:0033036	macromolecule localization	8	602	0.704212	0.838823	A0A3Q1MK41;P79345;Q05204;Q0VCQ6;Q2YDE3;Q32KP9;Q5E9I6;Q8HXK9
GO:0016032	viral process	1	80	0.705018	0.838823	G5E5L8
GO:0045859	regulation of protein kinase activity	1	80	0.705018	0.838823	Q0VCQ6
GO:0050790	regulation of catalytic activity	3	240	0.708786	0.841515	A0A3Q1NBQ6;Q0VCQ6;Q8HXK9
GO:0051641	cellular localization	9	675	0.708851	0.841515	A0A3Q1MK41;F1MXL8;P26779;P79345;Q05204;Q0VCQ6;Q32KP9;Q5E9I6;Q8HXK9
GO:0051656	establishment of organelle localization	1	82	0.71401	0.845767	Q0VCQ6
GO:0090066	regulation of anatomical structure size	1	82	0.71401	0.845767	Q8HXK9
GO:0044255	cellular lipid metabolic process	2	166	0.719752	0.851628	F1MEY2;P26779
GO:0007165	signal transduction	8	613	0.724853	0.854649	G5E5L8;P26779;P63212;Q02375;Q05204;Q0VCQ6;Q29423;Q8HXK9
GO:0051276	chromosome organization	2	168	0.726033	0.854649	E1BN25;G3X6W2
GO:0043900	regulation of multi-organism process	1	85	0.726999	0.854649	G5E5L8
GO:0044089	positive regulation of cellular component biogenesis	1	85	0.726999	0.854649	Q8HXK9
GO:0051345	positive regulation of hydrolase activity	1	85	0.726999	0.854649	Q8HXK9
GO:0019637	organophosphate metabolic process	3	247	0.727584	0.854649	F1N7C5;P35720;Q95123
GO:0050794	regulation of cellular process	18	1305	0.727887	0.854649	A0A3Q1NBQ6;E1B726;F1N5S7;G5E5L8;P26779;P63212;P68401;P81287;Q02375;Q05204;Q0VCQ6;Q29423;Q3ZBK5;Q3ZBT6;Q3ZBU5;Q6L708;Q8HXK9;Q9BGI2
GO:0043623	cellular protein complex assembly	2	169	0.72913	0.855172	Q02375;Q8HXK9
GO:1903827	regulation of cellular protein localization	1	87	0.735336	0.861508	Q0VCQ6
GO:0001817	regulation of cytokine production	1	88	0.73941	0.864393	Q8HXK9
GO:0044282	small molecule catabolic process	1	88	0.73941	0.864393	F1N7C5
GO:0043549	regulation of kinase activity	1	89	0.743424	0.867086	Q0VCQ6
GO:0051716	cellular response to stimulus	11	837	0.745851	0.867086	G3X6W2;G5E5L8;P26779;P63212;P68401;Q02375;Q05204;Q0VCQ6;Q29423;Q3ZBT6;Q8HXK9
GO:0044238	primary metabolic process	24	1716	0.746208	0.867086	A0A3Q1LFI8;A0A3Q1LLA5;A0A3Q1LNK8;A0A3Q1NBQ6;A0A452DHU0;E1BN25;F1MEY2;F1N5S7;F1N7C5;G3X6W2;P26779;P35720;P67810;P68401;P79345;Q02375;Q07537;Q0VCQ6;Q29423;Q3ZBT6;Q3ZBU5;Q8HXK9;Q95123;Q9GL30
GO:0006913	nucleocytoplasmic transport	1	90	0.747377	0.867086	Q32KP9
GO:0044270	cellular nitrogen compound catabolic process	1	90	0.747377	0.867086	F1N7C5
GO:0044764	multi-organism cellular process	1	90	0.747377	0.867086	G5E5L8
GO:0051169	nuclear transport	1	90	0.747377	0.867086	Q32KP9
GO:0034613	cellular protein localization	5	409	0.751774	0.871246	A0A3Q1MK41;Q05204;Q0VCQ6;Q32KP9;Q5E9I6
GO:1902580	single-organism cellular localization	3	257	0.752843	0.871542	A0A3Q1MK41;Q05204;Q32KP9
GO:0046700	heterocycle catabolic process	1	92	0.755105	0.873107	F1N7C5
GO:0044699	single-organism process	31	2173	0.755824	0.873107	A0A3Q1LFI8;A0A3Q1LNK8;A0A3Q1MK41;E1B726;F1MEY2;F1MXL8;F1N5S7;F1N7C5;G3X6W2;G5E5L8;P26779;P35720;P63212;P68401;P79345;P81287;Q02375;Q05204;Q07537;Q0VCQ6;Q29423;Q32KP9;Q3SZM3;Q3ZBG9;Q3ZBK5;Q3ZBT6;Q6L708;Q8HXK9;Q95123;Q9BGI2;Q9GL30
GO:0006397	mRNA processing	2	179	0.758543	0.875305	Q3ZBT6;Q3ZBU5
GO:0070727	cellular macromolecule localization	5	413	0.759748	0.875752	A0A3Q1MK41;Q05204;Q0VCQ6;Q32KP9;Q5E9I6
GO:0009967	positive regulation of signal transduction	2	180	0.761333	0.876637	Q0VCQ6;Q29423
GO:0098542	defense response to other organism	1	94	0.762601	0.877155	G5E5L8
GO:0048646	anatomical structure formation involved in morphogenesis	1	95	0.766265	0.880425	Q0VCQ6
GO:0006732	coenzyme metabolic process	1	96	0.769874	0.881762	F1N7C5
GO:0019439	aromatic compound catabolic process	1	96	0.769874	0.881762	F1N7C5
GO:0044763	single-organism cellular process	27	1927	0.769896	0.881762	A0A3Q1LFI8;A0A3Q1LNK8;A0A3Q1MK41;E1B726;F1MEY2;F1MXL8;F1N7C5;G3X6W2;G5E5L8;P26779;P35720;P63212;P68401;P81287;Q02375;Q05204;Q07537;Q0VCQ6;Q29423;Q32KP9;Q3ZBG9;Q3ZBK5;Q3ZBT6;Q6L708;Q8HXK9;Q95123;Q9BGI2
GO:0006810	transport	10	783	0.771522	0.88268	A0A3Q1MK41;F1MXL8;P26779;P79345;Q05204;Q0VCQ6;Q2YDE3;Q32KP9;Q5E9I6;Q8HXK9
GO:0006325	chromatin organization	1	97	0.773428	0.882976	E1BN25
GO:0071705	nitrogen compound transport	1	97	0.773428	0.882976	Q32KP9
GO:0044700	single organism signaling	8	645	0.779701	0.887538	G5E5L8;P26779;P63212;Q02375;Q05204;Q0VCQ6;Q29423;Q8HXK9
GO:0001816	cytokine production	1	99	0.780376	0.887538	Q8HXK9
GO:0050778	positive regulation of immune response	1	99	0.780376	0.887538	Q05204
GO:0009893	positive regulation of metabolic process	5	424	0.780735	0.887538	P68401;Q0VCQ6;Q29423;Q3ZBT6;Q8HXK9
GO:0044093	positive regulation of molecular function	2	188	0.782688	0.888764	Q0VCQ6;Q8HXK9
GO:1901361	organic cyclic compound catabolic process	1	100	0.783771	0.888764	F1N7C5
GO:0023052	signaling	8	648	0.784439	0.888764	G5E5L8;P26779;P63212;Q02375;Q05204;Q0VCQ6;Q29423;Q8HXK9
GO:0051704	multi-organism process	3	271	0.78513	0.888764	E1B726;G5E5L8;P68401
GO:0007015	actin filament organization	1	101	0.787115	0.890071	Q8HXK9
GO:0006461	protein complex assembly	3	274	0.791595	0.893253	Q02375;Q6L708;Q8HXK9
GO:0070271	protein complex biogenesis	3	274	0.791595	0.893253	Q02375;Q6L708;Q8HXK9
GO:0006520	cellular amino acid metabolic process	1	103	0.793653	0.893317	F1N7C5
GO:0031329	regulation of cellular catabolic process	1	103	0.793653	0.893317	P68401
GO:0023056	positive regulation of signaling	2	193	0.795195	0.893317	Q0VCQ6;Q29423
GO:1901564	organonitrogen compound metabolic process	7	582	0.795595	0.893317	A0A3Q1LLA5;F1N5S7;F1N7C5;P26779;P35720;P67810;Q95123
GO:0006396	RNA processing	3	276	0.795819	0.893317	A0A3Q1LNK8;Q3ZBT6;Q3ZBU5
GO:0051234	establishment of localization	10	803	0.80081	0.89798	A0A3Q1MK41;F1MXL8;P26779;P79345;Q05204;Q0VCQ6;Q2YDE3;Q32KP9;Q5E9I6;Q8HXK9
GO:0043254	regulation of protein complex assembly	1	106	0.803092	0.899598	Q8HXK9
GO:0006518	peptide metabolic process	3	280	0.80406	0.899741	A0A3Q1LLA5;F1N5S7;P67810
GO:0051493	regulation of cytoskeleton organization	1	107	0.806144	0.900194	Q8HXK9
GO:0090407	organophosphate biosynthetic process	1	107	0.806144	0.900194	F1N7C5
GO:0030162	regulation of proteolysis	1	108	0.80915	0.90261	Q8HXK9
GO:0051338	regulation of transferase activity	1	109	0.81211	0.90497	Q0VCQ6
GO:0010604	positive regulation of macromolecule metabolic process	4	365	0.81354	0.905395	Q0VCQ6;Q29423;Q3ZBT6;Q8HXK9
GO:0044267	cellular protein metabolic process	10	813	0.814464	0.905395	A0A3Q1LFI8;A0A3Q1LLA5;A0A3Q1NBQ6;F1N5S7;P67810;Q02375;Q07537;Q0VCQ6;Q29423;Q8HXK9
GO:0043066	negative regulation of apoptotic process	1	110	0.815025	0.905395	Q0VCQ6
GO:0032787	monocarboxylic acid metabolic process	1	112	0.820723	0.9089	F1MEY2
GO:0043069	negative regulation of programmed cell death	1	112	0.820723	0.9089	Q0VCQ6
GO:0055085	transmembrane transport	1	112	0.820723	0.9089	A0A3Q1MK41
GO:0016071	mRNA metabolic process	2	206	0.824861	0.911599	Q3ZBT6;Q3ZBU5
GO:1902531	regulation of intracellular signal transduction	2	206	0.824861	0.911599	Q0VCQ6;Q29423
GO:0051186	cofactor metabolic process	1	115	0.82895	0.915174	F1N7C5
GO:0080090	regulation of primary metabolic process	8	680	0.830666	0.916125	A0A3Q1NBQ6;P26779;Q02375;Q0VCQ6;Q29423;Q3ZBT6;Q3ZBU5;Q8HXK9
GO:0010638	positive regulation of organelle organization	1	116	0.831609	0.916223	Q8HXK9
GO:0050776	regulation of immune response	1	119	0.839347	0.92346	Q05204
GO:0050789	regulation of biological process	18	1390	0.8399	0.92346	A0A3Q1NBQ6;E1B726;F1N5S7;G5E5L8;P26779;P63212;P68401;P81287;Q02375;Q05204;Q0VCQ6;Q29423;Q3ZBK5;Q3ZBT6;Q3ZBU5;Q6L708;Q8HXK9;Q9BGI2
GO:0044281	small molecule metabolic process	5	462	0.842927	0.925283	F1MEY2;F1N7C5;P35720;P79345;Q95123
GO:0031323	regulation of cellular metabolic process	8	691	0.844765	0.925283	A0A3Q1NBQ6;P68401;Q02375;Q0VCQ6;Q29423;Q3ZBT6;Q3ZBU5;Q8HXK9
GO:0016043	cellular component organization	13	1051	0.84521	0.925283	A0A3Q1MD56;A0A3Q1MK41;E1B726;E1BN25;F1MXL8;G3X6W2;Q02375;Q0VCQ6;Q29423;Q32KP9;Q3ZBG9;Q6L708;Q8HXK9
GO:0065009	regulation of molecular function	3	303	0.84636	0.925283	A0A3Q1NBQ6;Q0VCQ6;Q8HXK9
GO:0006897	endocytosis	1	122	0.846738	0.925283	Q8HXK9
GO:0060548	negative regulation of cell death	1	122	0.846738	0.925283	Q0VCQ6
GO:0007017	microtubule-based process	1	123	0.849127	0.926006	Q05204
GO:0009894	regulation of catabolic process	1	123	0.849127	0.926006	P68401
GO:0071495	cellular response to endogenous stimulus	1	124	0.851479	0.927627	P63212
GO:0043603	cellular amide metabolic process	3	309	0.856051	0.930858	A0A3Q1LLA5;F1N5S7;P67810
GO:0010628	positive regulation of gene expression	2	222	0.856181	0.930858	Q0VCQ6;Q3ZBT6
GO:0071704	organic substance metabolic process	24	1810	0.865142	0.939647	A0A3Q1LFI8;A0A3Q1LLA5;A0A3Q1LNK8;A0A3Q1NBQ6;A0A452DHU0;E1BN25;F1MEY2;F1N5S7;F1N7C5;G3X6W2;P26779;P35720;P67810;P68401;P79345;Q02375;Q07537;Q0VCQ6;Q29423;Q3ZBT6;Q3ZBU5;Q8HXK9;Q95123;Q9GL30
GO:0019222	regulation of metabolic process	9	785	0.868001	0.941798	A0A3Q1NBQ6;P26779;P68401;Q02375;Q0VCQ6;Q29423;Q3ZBT6;Q3ZBU5;Q8HXK9
GO:0000902	cell morphogenesis	1	132	0.869051	0.941985	Q29423
GO:0048519	negative regulation of biological process	6	566	0.876119	0.948686	E1B726;G5E5L8;P81287;Q0VCQ6;Q3ZBK5;Q8HXK9
GO:0030030	cell projection organization	1	136	0.877058	0.948745	Q29423
GO:0044765	single-organism transport	7	647	0.880473	0.951001	A0A3Q1MK41;F1MXL8;P26779;P79345;Q05204;Q32KP9;Q8HXK9
GO:0019538	protein metabolic process	10	871	0.880918	0.951001	A0A3Q1LFI8;A0A3Q1LLA5;A0A3Q1NBQ6;F1N5S7;P67810;Q02375;Q07537;Q0VCQ6;Q29423;Q8HXK9
GO:0032989	cellular component morphogenesis	1	140	0.884586	0.954	Q29423
GO:0006996	organelle organization	8	735	0.892528	0.961426	A0A3Q1MD56;E1BN25;F1MXL8;G3X6W2;Q02375;Q0VCQ6;Q32KP9;Q8HXK9
GO:0071840	cellular component organization or biogenesis	13	1100	0.893265	0.961426	A0A3Q1MD56;A0A3Q1MK41;E1B726;E1BN25;F1MXL8;G3X6W2;Q02375;Q0VCQ6;Q29423;Q32KP9;Q3ZBG9;Q6L708;Q8HXK9
GO:0006412	translation	2	247	0.89524	0.962585	A0A3Q1LLA5;F1N5S7
GO:0030036	actin cytoskeleton organization	1	148	0.898315	0.963833	Q8HXK9
GO:0044087	regulation of cellular component biogenesis	1	148	0.898315	0.963833	Q8HXK9
GO:0043043	peptide biosynthetic process	2	250	0.899219	0.963833	A0A3Q1LLA5;F1N5S7
GO:0043207	response to external biotic stimulus	1	150	0.901489	0.963833	G5E5L8
GO:0051707	response to other organism	1	150	0.901489	0.963833	G5E5L8
GO:0050793	regulation of developmental process	2	252	0.901795	0.963833	Q0VCQ6;Q29423
GO:0009653	anatomical structure morphogenesis	2	254	0.904311	0.96556	Q0VCQ6;Q29423
GO:0030029	actin filament-based process	1	153	0.90607	0.966475	Q8HXK9
GO:0009607	response to biotic stimulus	1	154	0.907551	0.967092	G5E5L8
GO:0060255	regulation of macromolecule metabolic process	7	678	0.909742	0.968464	A0A3Q1NBQ6;Q02375;Q0VCQ6;Q29423;Q3ZBT6;Q3ZBU5;Q8HXK9
GO:0008152	metabolic process	25	1928	0.913768	0.970927	A0A3Q1LFI8;A0A3Q1LLA5;A0A3Q1LNK8;A0A3Q1NBQ6;A0A452DHU0;E1BN25;F1MEY2;F1N5S7;F1N7C5;G3X6W2;P26779;P35720;P67810;P68401;P79345;Q02375;Q07537;Q0VCQ6;Q29423;Q3SZM3;Q3ZBT6;Q3ZBU5;Q8HXK9;Q95123;Q9GL30
GO:1902578	single-organism localization	7	683	0.913867	0.970927	A0A3Q1MK41;F1MXL8;P26779;P79345;Q05204;Q32KP9;Q8HXK9
GO:0043604	amide biosynthetic process	2	264	0.916037	0.972269	A0A3Q1LLA5;F1N5S7
GO:0035556	intracellular signal transduction	3	358	0.91749	0.972848	Q0VCQ6;Q29423;Q8HXK9
GO:0071822	protein complex subunit organization	3	359	0.918457	0.972911	Q02375;Q6L708;Q8HXK9
GO:0048523	negative regulation of cellular process	5	534	0.922239	0.974201	E1B726;G5E5L8;P81287;Q0VCQ6;Q3ZBK5
GO:0007005	mitochondrion organization	1	165	0.922402	0.974201	Q02375
GO:0022402	cell cycle process	1	165	0.922402	0.974201	G3X6W2
GO:0010646	regulation of cell communication	3	365	0.924053	0.974985	P68401;Q0VCQ6;Q29423
GO:0044260	cellular macromolecule metabolic process	15	1283	0.925068	0.975096	A0A3Q1LFI8;A0A3Q1LLA5;A0A3Q1LNK8;A0A3Q1NBQ6;E1BN25;F1N5S7;G3X6W2;P67810;Q02375;Q07537;Q0VCQ6;Q29423;Q3ZBT6;Q3ZBU5;Q8HXK9
GO:2000026	regulation of multicellular organismal development	1	169	0.927201	0.976385	Q0VCQ6
GO:0006508	proteolysis	2	276	0.92837	0.976657	P67810;Q8HXK9
GO:0051254	positive regulation of RNA metabolic process	1	176	0.934912	0.982575	Q3ZBT6
GO:0065003	macromolecular complex assembly	3	384	0.939594	0.984953	Q02375;Q6L708;Q8HXK9
GO:0044711	single-organism biosynthetic process	2	289	0.939839	0.984953	F1N7C5;G3X6W2
GO:0034645	cellular macromolecule biosynthetic process	6	642	0.9409	0.984953	A0A3Q1LFI8;A0A3Q1LLA5;E1BN25;F1N5S7;G3X6W2;Q07537
GO:1901566	organonitrogen compound biosynthetic process	3	386	0.941052	0.984953	A0A3Q1LLA5;F1N5S7;F1N7C5
GO:0048869	cellular developmental process	3	387	0.941769	0.984953	E1B726;P26779;Q29423
GO:0034622	cellular macromolecular complex assembly	2	296	0.945288	0.987669	Q02375;Q8HXK9
GO:0022607	cellular component assembly	4	486	0.947976	0.989171	Q02375;Q0VCQ6;Q6L708;Q8HXK9
GO:0010629	negative regulation of gene expression	1	191	0.948845	0.989171	Q0VCQ6
GO:0009059	macromolecule biosynthetic process	6	657	0.949494	0.989171	A0A3Q1LFI8;A0A3Q1LLA5;E1BN25;F1N5S7;G3X6W2;Q07537
GO:0051130	positive regulation of cellular component organization	1	193	0.950467	0.989224	Q8HXK9
GO:0045935	positive regulation of nucleobase-containing compound metabolic process	1	204	0.958528	0.996646	Q3ZBT6
GO:0043170	macromolecule metabolic process	15	1352	0.960157	0.997372	A0A3Q1LFI8;A0A3Q1LLA5;A0A3Q1LNK8;A0A3Q1NBQ6;E1BN25;F1N5S7;G3X6W2;P67810;Q02375;Q07537;Q0VCQ6;Q29423;Q3ZBT6;Q3ZBU5;Q8HXK9
GO:0009966	regulation of signal transduction	2	324	0.962823	0.999019	Q0VCQ6;Q29423
GO:0044237	cellular metabolic process	21	1763	0.963698	0.999019	A0A3Q1LFI8;A0A3Q1LLA5;A0A3Q1LNK8;A0A3Q1NBQ6;E1BN25;F1MEY2;F1N5S7;F1N7C5;G3X6W2;P26779;P35720;P67810;P68401;Q02375;Q07537;Q0VCQ6;Q29423;Q3ZBT6;Q3ZBU5;Q8HXK9;Q95123
GO:0043933	macromolecular complex subunit organization	4	520	0.965204	0.999019	E1BN25;Q02375;Q6L708;Q8HXK9
GO:1901360	organic cyclic compound metabolic process	9	930	0.965469	0.999019	A0A3Q1LNK8;E1BN25;F1N7C5;G3X6W2;P35720;P79345;Q3ZBT6;Q3ZBU5;Q95123
GO:0006139	nucleobase-containing compound metabolic process	8	860	0.968089	0.999574	A0A3Q1LNK8;E1BN25;F1N7C5;G3X6W2;P35720;Q3ZBT6;Q3ZBU5;Q95123
GO:1901575	organic substance catabolic process	3	435	0.968211	0.999574	F1N7C5;P68401;Q9GL30
GO:0033043	regulation of organelle organization	1	225	0.970514	0.999574	Q8HXK9
GO:0007049	cell cycle	1	229	0.972377	0.999574	G3X6W2
GO:0034641	cellular nitrogen compound metabolic process	11	1103	0.972686	0.999574	A0A3Q1LLA5;A0A3Q1LNK8;E1BN25;F1N5S7;F1N7C5;G3X6W2;P35720;P67810;Q3ZBT6;Q3ZBU5;Q95123
GO:0006807	nitrogen compound metabolic process	12	1177	0.972871	0.999574	A0A3Q1LLA5;A0A3Q1LNK8;E1BN25;F1N5S7;F1N7C5;G3X6W2;P26779;P35720;P67810;Q3ZBT6;Q3ZBU5;Q95123
GO:0051173	positive regulation of nitrogen compound metabolic process	1	231	0.973265	0.999574	Q3ZBT6
GO:0030154	cell differentiation	2	348	0.973519	0.999574	E1B726;P26779
GO:0044085	cellular component biogenesis	4	545	0.974399	0.999574	Q02375;Q0VCQ6;Q6L708;Q8HXK9
GO:0023051	regulation of signaling	2	357	0.976726	0.999747	Q0VCQ6;Q29423
GO:0010468	regulation of gene expression	3	460	0.977111	0.999747	Q0VCQ6;Q3ZBT6;Q3ZBU5
GO:0006725	cellular aromatic compound metabolic process	8	896	0.978506	0.999747	A0A3Q1LNK8;E1BN25;F1N7C5;G3X6W2;P35720;Q3ZBT6;Q3ZBU5;Q95123
GO:0046483	heterocycle metabolic process	8	896	0.978506	0.999747	A0A3Q1LNK8;E1BN25;F1N7C5;G3X6W2;P35720;Q3ZBT6;Q3ZBU5;Q95123
GO:0051252	regulation of RNA metabolic process	2	370	0.980718	0.999747	Q3ZBT6;Q3ZBU5
GO:0010467	gene expression	7	831	0.981963	0.999747	A0A3Q1LLA5;A0A3Q1LNK8;F1N5S7;P67810;Q0VCQ6;Q3ZBT6;Q3ZBU5
GO:0007010	cytoskeleton organization	1	255	0.98197	0.999747	Q8HXK9
GO:0009056	catabolic process	3	478	0.982028	0.999747	F1N7C5;P68401;Q9GL30
GO:0051128	regulation of cellular component organization	2	381	0.983581	1	Q29423;Q8HXK9
GO:0090304	nucleic acid metabolic process	5	681	0.985717	1	A0A3Q1LNK8;E1BN25;G3X6W2;Q3ZBT6;Q3ZBU5
GO:0044249	cellular biosynthetic process	7	851	0.985772	1	A0A3Q1LFI8;A0A3Q1LLA5;E1BN25;F1N5S7;F1N7C5;G3X6W2;Q07537
GO:0010605	negative regulation of macromolecule metabolic process	1	279	0.987885	1	Q0VCQ6
GO:0044248	cellular catabolic process	2	403	0.988146	1	F1N7C5;P68401
GO:1901576	organic substance biosynthetic process	7	871	0.988843	1	A0A3Q1LFI8;A0A3Q1LLA5;E1BN25;F1N5S7;F1N7C5;G3X6W2;Q07537
GO:0019219	regulation of nucleobase-containing compound metabolic process	2	418	0.990537	1	Q3ZBT6;Q3ZBU5
GO:0009058	biosynthetic process	7	895	0.991733	1	A0A3Q1LFI8;A0A3Q1LLA5;E1BN25;F1N5S7;F1N7C5;G3X6W2;Q07537
GO:0009892	negative regulation of metabolic process	1	314	0.993259	1	Q0VCQ6
GO:0009987	cellular process	34	2629	0.994614	1	A0A3Q1LFI8;A0A3Q1LLA5;A0A3Q1LNK8;A0A3Q1MD56;A0A3Q1MK41;A0A3Q1NBQ6;E1B726;E1BN25;F1MEY2;F1MXL8;F1N5S7;F1N7C5;G3X6W2;G5E5L8;P26779;P35720;P63212;P67810;P68401;P81287;Q02375;Q05204;Q07537;Q0VCQ6;Q29423;Q32KP9;Q3ZBG9;Q3ZBK5;Q3ZBT6;Q3ZBU5;Q6L708;Q8HXK9;Q95123;Q9BGI2
GO:0051171	regulation of nitrogen compound metabolic process	2	473	0.995943	1	Q3ZBT6;Q3ZBU5
GO:1902589	single-organism organelle organization	2	477	0.99619	1	G3X6W2;Q8HXK9
GO:0016070	RNA metabolic process	3	606	0.997148	1	A0A3Q1LNK8;Q3ZBT6;Q3ZBU5
GO:0034654	nucleobase-containing compound biosynthetic process	1	406	0.998611	1	F1N7C5
GO:0044271	cellular nitrogen compound biosynthetic process	3	653	0.998621	1	A0A3Q1LLA5;F1N5S7;F1N7C5
GO:0019438	aromatic compound biosynthetic process	1	423	0.998969	1	F1N7C5
GO:0018130	heterocycle biosynthetic process	1	429	0.999072	1	F1N7C5
GO:1901362	organic cyclic compound biosynthetic process	1	444	0.999288	1	F1N7C5
GO:0008150	biological_process	44	2945	1	1	A0A3Q1LFI8;A0A3Q1LLA5;A0A3Q1LNK8;A0A3Q1MD56;A0A3Q1MK41;A0A3Q1NBQ6;A0A452DHU0;A5PJH7;A6H6Y1;E1B726;E1BN25;F1MEY2;F1MXL8;F1N5S7;F1N610;F1N7C5;G3X6W2;G5E5L8;P26779;P35720;P63212;P67810;P68401;P79345;P81287;Q02375;Q05204;Q07537;Q0VCQ6;Q29423;Q2YDE3;Q32KP9;Q3SZ07;Q3SZM3;Q3ZBG9;Q3ZBK5;Q3ZBT6;Q3ZBU5;Q5E9I6;Q6L708;Q8HXK9;Q95123;Q9BGI2;Q9GL30

## Sheet: Cellular Component
GO ID	Description	out (44)	All (3039)	pvalue	p.adjust	Genes
GO:0005749	mitochondrial respiratory chain complex II, succinate dehydrogenase complex (ubiquinone)	2	3	0.000609118	0.0257048	P35720;Q95123
GO:0045257	succinate dehydrogenase complex (ubiquinone)	2	3	0.000609118	0.0257048	P35720;Q95123
GO:0045273	respiratory chain complex II	2	3	0.000609118	0.0257048	P35720;Q95123
GO:0045281	succinate dehydrogenase complex	2	3	0.000609118	0.0257048	P35720;Q95123
GO:0045283	fumarate reductase complex	2	3	0.000609118	0.0257048	P35720;Q95123
GO:0044425	membrane part	24	986	0.00187981	0.0661068	A0A3Q1LFI8;A0A3Q1MK41;A0A3Q1NHA2;A6H6Y1;A6QLL2;E1B726;F1MZL6;F1N610;G5E5L8;P35720;P63212;P67810;P81287;Q02375;Q05204;Q07537;Q29423;Q2YDE3;Q32KP9;Q3SZM3;Q3T100;Q3ZBG9;Q6L708;Q95123
GO:0016021	integral component of membrane	18	663	0.00316079	0.0941537	A0A3Q1LFI8;A0A3Q1MK41;A0A3Q1NHA2;A6H6Y1;F1N610;G5E5L8;P35720;P67810;P81287;Q05204;Q07537;Q29423;Q2YDE3;Q3SZM3;Q3T100;Q3ZBG9;Q6L708;Q95123
GO:0031224	intrinsic component of membrane	18	670	0.00356981	0.0941537	A0A3Q1LFI8;A0A3Q1MK41;A0A3Q1NHA2;A6H6Y1;F1N610;G5E5L8;P35720;P67810;P81287;Q05204;Q07537;Q29423;Q2YDE3;Q3SZM3;Q3T100;Q3ZBG9;Q6L708;Q95123
GO:0042613	MHC class II protein complex	2	8	0.00542851	0.127268	A6H6Y1;F1N610
GO:0042611	MHC protein complex	2	11	0.0103728	0.203663	A6H6Y1;F1N610
GO:0098796	membrane protein complex	10	311	0.0113842	0.203663	A0A3Q1LFI8;A6H6Y1;A6QLL2;F1MZL6;F1N610;P35720;P63212;P67810;Q02375;Q95123
GO:0008623	CHRAC	1	1	0.0144784	0.203663	E1BN25
GO:0032010	phagolysosome	1	1	0.0144784	0.203663	Q05204
GO:0035692	macrophage migration inhibitory factor receptor complex	1	1	0.0144784	0.203663	Q29423
GO:0061474	phagolysosome membrane	1	1	0.0144784	0.203663	Q05204
GO:0016020	membrane	27	1342	0.0155635	0.205244	A0A3Q1LFI8;A0A3Q1MK41;A0A3Q1NHA2;A6H6Y1;A6QLL2;E1B726;F1MZL6;F1N610;G5E5L8;P35720;P63212;P67810;P68401;P81287;Q02375;Q05204;Q07537;Q29423;Q2YDE3;Q32KP9;Q3SZM3;Q3T100;Q3ZBG9;Q3ZBT6;Q5E9I6;Q6L708;Q95123
GO:0016323	basolateral plasma membrane	2	17	0.0242772	0.288889	Q29423;Q6L708
GO:0005637	nuclear inner membrane	2	18	0.0270636	0.288889	Q32KP9;Q3ZBT6
GO:0000221	vacuolar proton-transporting V-type ATPase, V1 domain	1	2	0.028752	0.288889	F1MZL6
GO:0044194	cytolytic granule	1	2	0.028752	0.288889	Q05204
GO:0044613	nuclear pore central transport channel	1	2	0.028752	0.288889	Q32KP9
GO:0005746	mitochondrial respiratory chain	3	50	0.0345981	0.291475	P35720;Q02375;Q95123
GO:0005773	vacuole	5	129	0.0367342	0.291475	F1MZL6;P26779;P79345;Q05204;Q9GL30
GO:0044459	plasma membrane part	7	222	0.0379181	0.291475	A6H6Y1;E1B726;F1N610;P63212;Q05204;Q29423;Q6L708
GO:0098803	respiratory chain complex	3	53	0.0401361	0.291475	P35720;Q02375;Q95123
GO:0016324	apical plasma membrane	2	23	0.0427607	0.291475	Q29423;Q6L708
GO:0005767	secondary lysosome	1	3	0.0428234	0.291475	Q05204
GO:0031232	extrinsic component of external side of plasma membrane	1	3	0.0428234	0.291475	E1B726
GO:0044754	autolysosome	1	3	0.0428234	0.291475	Q05204
GO:0072559	NLRP3 inflammasome complex	1	3	0.0428234	0.291475	Q8HXK9
GO:0097169	AIM2 inflammasome complex	1	3	0.0428234	0.291475	Q8HXK9
GO:0098798	mitochondrial protein complex	4	95	0.0468823	0.308902	A6QLL2;P35720;Q02375;Q95123
GO:0012505	endomembrane system	16	738	0.0483116	0.308902	A0A3Q1LFI8;F1MXL8;P26779;P67810;P79345;Q05204;Q07537;Q0VCQ6;Q2YDE3;Q32KP9;Q3SZM3;Q3T100;Q3ZBT6;Q5E9I6;Q8HXK9;Q9BGI2
GO:0070469	respiratory chain	3	59	0.0524791	0.311596	P35720;Q02375;Q95123
GO:0001401	mitochondrial sorting and assembly machinery complex	1	4	0.0566955	0.311596	A6QLL2
GO:0030870	Mre11 complex	1	4	0.0566955	0.311596	G3X6W2
GO:0031010	ISWI-type complex	1	4	0.0566955	0.311596	E1BN25
GO:0031258	lamellipodium membrane	1	4	0.0566955	0.311596	Q29423
GO:0005886	plasma membrane	11	462	0.05996	0.311596	A6H6Y1;E1B726;F1N610;G5E5L8;P63212;P68401;Q05204;Q29423;Q3ZBG9;Q5E9I6;Q6L708
GO:0009897	external side of plasma membrane	2	28	0.0610586	0.311596	E1B726;Q05204
GO:1990204	oxidoreductase complex	3	65	0.0664507	0.311596	P35720;Q02375;Q95123
GO:0005787	signal peptidase complex	1	5	0.0703711	0.311596	P67810
GO:0016328	lateral plasma membrane	1	5	0.0703711	0.311596	Q6L708
GO:0031680	G-protein beta/gamma-subunit complex	1	5	0.0703711	0.311596	P63212
GO:0033180	proton-transporting V-type ATPase, V1 domain	1	5	0.0703711	0.311596	F1MZL6
GO:0061702	inflammasome complex	1	5	0.0703711	0.311596	Q8HXK9
GO:0000323	lytic vacuole	4	109	0.0708845	0.311596	P26779;P79345;Q05204;Q9GL30
GO:0005764	lysosome	4	109	0.0708845	0.311596	P26779;P79345;Q05204;Q9GL30
GO:0044455	mitochondrial membrane part	4	112	0.0767253	0.326127	A6QLL2;P35720;Q02375;Q95123
GO:0045177	apical part of cell	2	32	0.0772812	0.326127	Q29423;Q6L708
GO:0098797	plasma membrane protein complex	3	71	0.0819588	0.333829	A6H6Y1;F1N610;P63212
GO:0016471	vacuolar proton-transporting V-type ATPase complex	1	6	0.0838529	0.333829	F1MZL6
GO:0030008	TRAPP complex	1	6	0.0838529	0.333829	F1MXL8
GO:0019897	extrinsic component of plasma membrane	2	35	0.0902412	0.344626	E1B726;P63212
GO:0071944	cell periphery	11	497	0.0919397	0.344626	A6H6Y1;E1B726;F1N610;G5E5L8;P63212;P68401;Q05204;Q29423;Q3ZBG9;Q5E9I6;Q6L708
GO:0098552	side of membrane	3	75	0.093098	0.344626	E1B726;P63212;Q05204
GO:0098800	inner mitochondrial membrane protein complex	3	75	0.093098	0.344626	P35720;Q02375;Q95123
GO:0098588	bounding membrane of organelle	10	443	0.096629	0.348819	A0A3Q1LFI8;A6QLL2;F1MZL6;P67810;Q05204;Q07537;Q2YDE3;Q32KP9;Q3SZM3;Q3T100
GO:0031090	organelle membrane	14	683	0.097537	0.348819	A0A3Q1LFI8;A6QLL2;F1MZL6;P35720;P67810;Q02375;Q05204;Q07537;Q2YDE3;Q32KP9;Q3SZM3;Q3T100;Q3ZBT6;Q95123
GO:0000794	condensed nuclear chromosome	1	8	0.110246	0.363466	G3X6W2
GO:0005640	nuclear outer membrane	1	8	0.110246	0.363466	Q32KP9
GO:0005923	bicellular tight junction	1	8	0.110246	0.363466	Q6L708
GO:0032580	Golgi cisterna membrane	1	8	0.110246	0.363466	Q07537
GO:0098799	outer mitochondrial membrane protein complex	1	8	0.110246	0.363466	A6QLL2
GO:0005783	endoplasmic reticulum	8	341	0.112557	0.365379	A0A3Q1LFI8;P67810;P79345;Q2YDE3;Q3SZM3;Q3T100;Q8HXK9;Q9BGI2
GO:0008250	oligosaccharyltransferase complex	1	9	0.123162	0.382164	A0A3Q1LFI8
GO:0030670	phagocytic vesicle membrane	1	9	0.123162	0.382164	Q05204
GO:0070160	occluding junction	1	9	0.123162	0.382164	Q6L708
GO:0005576	extracellular region	5	185	0.126199	0.385912	A5PJH7;E1B726;P26779;P79345;Q07537
GO:0005901	caveola	1	10	0.135895	0.403857	Q05204
GO:0042383	sarcolemma	1	10	0.135895	0.403857	Q05204
GO:0005770	late endosome	2	47	0.147324	0.416718	P26779;Q05204
GO:0005902	microvillus	1	11	0.148447	0.416718	Q29423
GO:0033176	proton-transporting V-type ATPase complex	1	11	0.148447	0.416718	F1MZL6
GO:0033178	proton-transporting two-sector ATPase complex, catalytic domain	1	11	0.148447	0.416718	F1MZL6
GO:0098590	plasma membrane region	3	93	0.150098	0.416718	Q05204;Q29423;Q6L708
GO:0019866	organelle inner membrane	5	199	0.157528	0.419663	P35720;Q02375;Q32KP9;Q3ZBT6;Q95123
GO:0043296	apical junction complex	1	12	0.160821	0.419663	Q6L708
GO:0042175	nuclear outer membrane-endoplasmic reticulum membrane network	5	201	0.162257	0.419663	A0A3Q1LFI8;P67810;Q32KP9;Q3SZM3;Q3T100
GO:0019867	outer membrane	2	50	0.162581	0.419663	A6QLL2;Q32KP9
GO:0031968	organelle outer membrane	2	50	0.162581	0.419663	A6QLL2;Q32KP9
GO:1902494	catalytic complex	6	257	0.163092	0.419663	A0A3Q1LFI8;P35720;P63212;P67810;Q02375;Q95123
GO:0048471	perinuclear region of cytoplasm	3	98	0.167613	0.4261	Q05204;Q07537;Q5E9I6
GO:0031965	nuclear membrane	2	52	0.17291	0.428838	Q32KP9;Q3ZBT6
GO:0031985	Golgi cisterna	1	13	0.173019	0.428838	Q07537
GO:0005635	nuclear envelope	3	100	0.174787	0.428838	Q32KP9;Q3T100;Q3ZBT6
GO:0005834	heterotrimeric G-protein complex	1	14	0.185044	0.443685	P63212
GO:0030666	endocytic vesicle membrane	1	14	0.185044	0.443685	Q05204
GO:0005774	vacuolar membrane	2	56	0.193884	0.459657	F1MZL6;Q05204
GO:0035861	site of double-strand break	1	16	0.208583	0.483638	G3X6W2
GO:0044853	plasma membrane raft	1	16	0.208583	0.483638	Q05204
GO:0044437	vacuolar part	2	60	0.215183	0.483767	F1MZL6;Q05204
GO:0031967	organelle envelope	7	340	0.215676	0.483767	A6QLL2;P35720;Q02375;Q32KP9;Q3T100;Q3ZBT6;Q95123
GO:0031975	envelope	7	340	0.215676	0.483767	A6QLL2;P35720;Q02375;Q32KP9;Q3T100;Q3ZBT6;Q95123
GO:0000784	nuclear chromosome, telomeric region	1	17	0.220102	0.483767	G3X6W2
GO:0005771	multivesicular body	1	17	0.220102	0.483767	Q05204
GO:0005794	Golgi apparatus	5	225	0.223265	0.485659	F1MXL8;Q07537;Q0VCQ6;Q2YDE3;Q5E9I6
GO:0019898	extrinsic component of membrane	2	62	0.225922	0.486265	E1B726;P63212
GO:0043234	protein complex	16	917	0.228153	0.486265	A0A3Q1LFI8;A6H6Y1;A6QLL2;E1BN25;F1MXL8;F1MZL6;F1N610;G3X6W2;P35720;P63212;P67810;Q02375;Q29423;Q32KP9;Q8HXK9;Q95123
GO:0001650	fibrillar center	1	18	0.231458	0.488376	P68401
GO:0005776	autophagosome	1	19	0.242651	0.506925	Q05204
GO:0000781	chromosome, telomeric region	1	20	0.253685	0.524781	G3X6W2
GO:0005795	Golgi stack	1	21	0.264563	0.536757	Q07537
GO:0031256	leading edge membrane	1	21	0.264563	0.536757	Q29423
GO:0005615	extracellular space	3	126	0.274397	0.551407	A5PJH7;E1B726;P26779
GO:0070603	SWI/SNF superfamily-type complex	1	23	0.285854	0.569011	E1BN25
GO:0008021	synaptic vesicle	1	24	0.296272	0.584238	Q05204
GO:0000793	condensed chromosome	1	25	0.306542	0.585629	G3X6W2
GO:0016469	proton-transporting two-sector ATPase complex	1	25	0.306542	0.585629	F1MZL6
GO:0070382	exocytic vesicle	1	25	0.306542	0.585629	Q05204
GO:0005789	endoplasmic reticulum membrane	4	194	0.308079	0.585629	A0A3Q1LFI8;P67810;Q3SZM3;Q3T100
GO:0045335	phagocytic vesicle	1	26	0.316666	0.593714	Q05204
GO:0009986	cell surface	2	79	0.317961	0.593714	E1B726;Q05204
GO:0031902	late endosome membrane	1	27	0.326645	0.596618	Q05204
GO:0098589	membrane region	3	141	0.33475	0.596618	Q05204;Q29423;Q6L708
GO:0031234	extrinsic component of cytoplasmic side of plasma membrane	1	28	0.336481	0.596618	P63212
GO:0043235	receptor complex	1	28	0.336481	0.596618	Q29423
GO:0044452	nucleolar part	1	28	0.336481	0.596618	P68401
GO:0098858	actin-based cell projection	1	28	0.336481	0.596618	Q29423
GO:0005643	nuclear pore	1	29	0.346177	0.608695	Q32KP9
GO:0098805	whole membrane	6	333	0.350257	0.610779	A6QLL2;F1MZL6;Q05204;Q29423;Q32KP9;Q6L708
GO:0044421	extracellular region part	3	152	0.379125	0.652303	A5PJH7;E1B726;P26779
GO:0005747	mitochondrial respiratory chain complex I	1	34	0.392618	0.652303	Q02375
GO:0030964	NADH dehydrogenase complex	1	34	0.392618	0.652303	Q02375
GO:0042470	melanosome	1	34	0.392618	0.652303	Q05204
GO:0045271	respiratory chain complex I	1	34	0.392618	0.652303	Q02375
GO:0048770	pigment granule	1	34	0.392618	0.652303	Q05204
GO:0030027	lamellipodium	1	35	0.401512	0.655823	Q29423
GO:0000139	Golgi membrane	2	96	0.407766	0.655823	Q07537;Q2YDE3
GO:0044432	endoplasmic reticulum part	4	224	0.409365	0.655823	A0A3Q1LFI8;P67810;Q3SZM3;Q3T100
GO:0005911	cell-cell junction	1	36	0.410278	0.655823	Q6L708
GO:0009898	cytoplasmic side of plasma membrane	1	36	0.410278	0.655823	P63212
GO:0031253	cell projection membrane	1	37	0.418918	0.6646	Q29423
GO:0031966	mitochondrial membrane	4	233	0.439554	0.692134	A6QLL2;P35720;Q02375;Q95123
GO:0005765	lysosomal membrane	1	41	0.45226	0.701669	Q05204
GO:0098852	lytic vacuole membrane	1	41	0.45226	0.701669	Q05204
GO:0005741	mitochondrial outer membrane	1	42	0.460299	0.708928	A6QLL2
GO:0005740	mitochondrial envelope	4	241	0.466077	0.711121	A6QLL2;P35720;Q02375;Q95123
GO:0032991	macromolecular complex	19	1263	0.470427	0.711121	A0A3Q1LFI8;A0A3Q1LLA5;A6H6Y1;A6QLL2;E1BN25;F1MXL8;F1MZL6;F1N610;G3X6W2;P35720;P63212;P67810;Q02375;Q29423;Q32KP9;Q3ZBT6;Q6L708;Q8HXK9;Q95123
GO:0005623	cell	41	2782	0.482145	0.711121	A0A3Q1LFI8;A0A3Q1LLA5;A6H6Y1;A6QLL2;E1B726;E1BN25;F1MEY2;F1MXL8;F1MZL6;F1N5S7;F1N610;F1N7C5;G3X6W2;G5E5L8;P26779;P35720;P63212;P67810;P68401;P79345;P81287;Q02375;Q05204;Q07537;Q0VCQ6;Q29423;Q2YDE3;Q32KP9;Q3SZ07;Q3SZM3;Q3T100;Q3ZBG9;Q3ZBK5;Q3ZBT6;Q3ZBU5;Q5E9I6;Q6L708;Q8HXK9;Q95123;Q9BGI2;Q9GL30
GO:0044464	cell part	41	2782	0.482145	0.711121	A0A3Q1LFI8;A0A3Q1LLA5;A6H6Y1;A6QLL2;E1B726;E1BN25;F1MEY2;F1MXL8;F1MZL6;F1N5S7;F1N610;F1N7C5;G3X6W2;G5E5L8;P26779;P35720;P63212;P67810;P68401;P79345;P81287;Q02375;Q05204;Q07537;Q0VCQ6;Q29423;Q2YDE3;Q32KP9;Q3SZ07;Q3SZM3;Q3T100;Q3ZBG9;Q3ZBK5;Q3ZBT6;Q3ZBU5;Q5E9I6;Q6L708;Q8HXK9;Q95123;Q9BGI2;Q9GL30
GO:0030139	endocytic vesicle	1	45	0.48373	0.711121	Q05204
GO:0000790	nuclear chromatin	1	46	0.491318	0.711121	G3X6W2
GO:0098562	cytoplasmic side of membrane	1	46	0.491318	0.711121	P63212
GO:0005743	mitochondrial inner membrane	3	181	0.492544	0.711121	P35720;Q02375;Q95123
GO:0045121	membrane raft	1	47	0.498796	0.711121	Q05204
GO:0098793	presynapse	1	47	0.498796	0.711121	Q05204
GO:0098857	membrane microdomain	1	47	0.498796	0.711121	Q05204
GO:0098791	Golgi subcompartment	1	49	0.513431	0.727073	Q07537
GO:0044444	cytoplasmic part	27	1839	0.519815	0.731207	A0A3Q1LFI8;A0A3Q1LLA5;A6QLL2;F1MEY2;F1MXL8;F1MZL6;F1N5S7;P26779;P35720;P63212;P67810;P68401;P79345;P81287;Q02375;Q05204;Q07537;Q0VCQ6;Q2YDE3;Q32KP9;Q3SZM3;Q3T100;Q5E9I6;Q8HXK9;Q95123;Q9BGI2;Q9GL30
GO:0005887	integral component of plasma membrane	1	51	0.527648	0.73731	Q6L708
GO:0031226	intrinsic component of plasma membrane	1	54	0.548216	0.761011	Q6L708
GO:0005739	mitochondrion	7	480	0.556081	0.766883	A6QLL2;F1MEY2;F1N5S7;P35720;Q02375;Q8HXK9;Q95123
GO:1990234	transferase complex	2	129	0.564216	0.768925	A0A3Q1LFI8;P67810
GO:0098687	chromosomal region	1	57	0.567908	0.768925	G3X6W2
GO:0044431	Golgi apparatus part	2	130	0.568494	0.768925	Q07537;Q2YDE3
GO:0031984	organelle subcompartment	1	58	0.574284	0.771808	Q07537
GO:0099503	secretory vesicle	1	59	0.580567	0.775315	Q05204
GO:0030133	transport vesicle	1	63	0.604808	0.802607	Q05204
GO:0031252	cell leading edge	1	70	0.643976	0.844972	Q29423
GO:0044429	mitochondrial part	4	300	0.644741	0.844972	A6QLL2;P35720;Q02375;Q95123
GO:0005730	nucleolus	2	151	0.651562	0.84864	A6QLL2;P68401
GO:0016607	nuclear speck	1	74	0.664626	0.860345	Q3ZBU5
GO:0044454	nuclear chromosome part	1	75	0.669603	0.861502	G3X6W2
GO:0030659	cytoplasmic vesicle membrane	1	79	0.688799	0.871952	Q05204
GO:0000228	nuclear chromosome	1	80	0.693425	0.871952	G3X6W2
GO:0043231	intracellular membrane-bounded organelle	29	2073	0.694155	0.871952	A0A3Q1LFI8;A6QLL2;E1BN25;F1MEY2;F1MXL8;F1MZL6;F1N5S7;G3X6W2;P26779;P35720;P67810;P68401;P79345;Q02375;Q05204;Q07537;Q0VCQ6;Q2YDE3;Q32KP9;Q3SZ07;Q3SZM3;Q3T100;Q3ZBT6;Q3ZBU5;Q5E9I6;Q8HXK9;Q95123;Q9BGI2;Q9GL30
GO:0030054	cell junction	1	81	0.697984	0.871952	Q6L708
GO:0005768	endosome	2	165	0.699792	0.871952	P26779;Q05204
GO:0043227	membrane-bounded organelle	29	2078	0.70252	0.871952	A0A3Q1LFI8;A6QLL2;E1BN25;F1MEY2;F1MXL8;F1MZL6;F1N5S7;G3X6W2;P26779;P35720;P67810;P68401;P79345;Q02375;Q05204;Q07537;Q0VCQ6;Q2YDE3;Q32KP9;Q3SZ07;Q3SZM3;Q3T100;Q3ZBT6;Q3ZBU5;Q5E9I6;Q8HXK9;Q95123;Q9BGI2;Q9GL30
GO:0044456	synapse part	1	83	0.706903	0.872261	Q05204
GO:0012506	vesicle membrane	1	85	0.715565	0.872741	Q05204
GO:0044433	cytoplasmic vesicle part	1	85	0.715565	0.872741	Q05204
GO:0000785	chromatin	1	86	0.719802	0.872863	G3X6W2
GO:0005681	spliceosomal complex	1	87	0.723977	0.872909	Q3ZBT6
GO:0010008	endosome membrane	1	89	0.732145	0.876853	Q05204
GO:0005737	cytoplasm	31	2230	0.735559	0.876853	A0A3Q1LFI8;A0A3Q1LLA5;A6QLL2;F1MEY2;F1MXL8;F1MZL6;F1N5S7;F1N7C5;P26779;P35720;P63212;P67810;P68401;P79345;P81287;Q02375;Q05204;Q07537;Q0VCQ6;Q2YDE3;Q32KP9;Q3SZ07;Q3SZM3;Q3T100;Q3ZBK5;Q3ZBU5;Q5E9I6;Q8HXK9;Q95123;Q9BGI2;Q9GL30
GO:0044440	endosomal part	1	94	0.751547	0.890878	Q05204
GO:0044463	cell projection part	1	101	0.776419	0.91522	Q29423
GO:0044445	cytosolic part	1	109	0.801872	0.939972	Q8HXK9
GO:0045202	synapse	1	119	0.829733	0.967258	Q05204
GO:0005840	ribosome	1	129	0.853752	0.986931	A0A3Q1LLA5
GO:0016604	nuclear body	1	130	0.855964	0.986931	Q3ZBU5
GO:0044428	nuclear part	8	748	0.882641	1	A6QLL2;E1BN25;G3X6W2;P68401;Q32KP9;Q3T100;Q3ZBT6;Q3ZBU5
GO:0044427	chromosomal part	1	151	0.895531	1	G3X6W2
GO:0097458	neuron part	1	153	0.898691	1	Q05204
GO:0043229	intracellular organelle	30	2300	0.907701	1	A0A3Q1LFI8;A0A3Q1LLA5;A6QLL2;E1BN25;F1MEY2;F1MXL8;F1MZL6;F1N5S7;G3X6W2;P26779;P35720;P67810;P68401;P79345;Q02375;Q05204;Q07537;Q0VCQ6;Q2YDE3;Q32KP9;Q3SZ07;Q3SZM3;Q3T100;Q3ZBT6;Q3ZBU5;Q5E9I6;Q8HXK9;Q95123;Q9BGI2;Q9GL30
GO:0005694	chromosome	1	162	0.911791	1	G3X6W2
GO:0031981	nuclear lumen	6	622	0.912311	1	A6QLL2;G3X6W2;P68401;Q32KP9;Q3ZBT6;Q3ZBU5
GO:0043226	organelle	30	2310	0.916265	1	A0A3Q1LFI8;A0A3Q1LLA5;A6QLL2;E1BN25;F1MEY2;F1MXL8;F1MZL6;F1N5S7;G3X6W2;P26779;P35720;P67810;P68401;P79345;Q02375;Q05204;Q07537;Q0VCQ6;Q2YDE3;Q32KP9;Q3SZ07;Q3SZM3;Q3T100;Q3ZBT6;Q3ZBU5;Q5E9I6;Q8HXK9;Q95123;Q9BGI2;Q9GL30
GO:0005829	cytosol	7	736	0.935598	1	P68401;P81287;Q05204;Q0VCQ6;Q32KP9;Q8HXK9;Q9BGI2
GO:0016023	cytoplasmic, membrane-bounded vesicle	1	188	0.941017	1	Q05204
GO:0044451	nucleoplasm part	1	200	0.951078	1	Q3ZBU5
GO:0030529	intracellular ribonucleoprotein complex	2	317	0.953025	1	A0A3Q1LLA5;Q3ZBT6
GO:0042995	cell projection	1	207	0.95615	1	Q29423
GO:0031988	membrane-bounded vesicle	1	209	0.957502	1	Q05204
GO:0031410	cytoplasmic vesicle	1	224	0.966424	1	Q05204
GO:0044446	intracellular organelle part	18	1627	0.967393	1	A0A3Q1LFI8;A6QLL2;E1BN25;F1MZL6;G3X6W2;P35720;P67810;P68401;Q02375;Q05204;Q07537;Q2YDE3;Q32KP9;Q3SZM3;Q3T100;Q3ZBT6;Q3ZBU5;Q95123
GO:1990904	ribonucleoprotein complex	2	354	0.971558	1	A0A3Q1LLA5;Q3ZBT6
GO:0044422	organelle part	18	1647	0.973356	1	A0A3Q1LFI8;A6QLL2;E1BN25;F1MZL6;G3X6W2;P35720;P67810;P68401;Q02375;Q05204;Q07537;Q2YDE3;Q32KP9;Q3SZM3;Q3T100;Q3ZBT6;Q3ZBU5;Q95123
GO:0070013	intracellular organelle lumen	6	750	0.976759	1	A6QLL2;G3X6W2;P68401;Q32KP9;Q3ZBT6;Q3ZBU5
GO:0043233	organelle lumen	6	751	0.97702	1	A6QLL2;G3X6W2;P68401;Q32KP9;Q3ZBT6;Q3ZBU5
GO:0031982	vesicle	1	254	0.979121	1	Q05204
GO:0031974	membrane-enclosed lumen	6	765	0.980414	1	A6QLL2;G3X6W2;P68401;Q32KP9;Q3ZBT6;Q3ZBU5
GO:0005634	nucleus	10	1127	0.986548	1	A6QLL2;E1BN25;G3X6W2;P68401;Q32KP9;Q3SZ07;Q3T100;Q3ZBT6;Q3ZBU5;Q8HXK9
GO:0005654	nucleoplasm	3	516	0.986697	1	Q32KP9;Q3ZBT6;Q3ZBU5
GO:0005622	intracellular	34	2683	0.989578	1	A0A3Q1LFI8;A0A3Q1LLA5;A6QLL2;E1BN25;F1MEY2;F1MXL8;F1MZL6;F1N5S7;F1N7C5;G3X6W2;P26779;P35720;P63212;P67810;P68401;P79345;P81287;Q02375;Q05204;Q07537;Q0VCQ6;Q2YDE3;Q32KP9;Q3SZ07;Q3SZM3;Q3T100;Q3ZBK5;Q3ZBT6;Q3ZBU5;Q5E9I6;Q8HXK9;Q95123;Q9BGI2;Q9GL30
GO:0044424	intracellular part	34	2683	0.989578	1	A0A3Q1LFI8;A0A3Q1LLA5;A6QLL2;E1BN25;F1MEY2;F1MXL8;F1MZL6;F1N5S7;F1N7C5;G3X6W2;P26779;P35720;P63212;P67810;P68401;P79345;P81287;Q02375;Q05204;Q07537;Q0VCQ6;Q2YDE3;Q32KP9;Q3SZ07;Q3SZM3;Q3T100;Q3ZBK5;Q3ZBT6;Q3ZBU5;Q5E9I6;Q8HXK9;Q95123;Q9BGI2;Q9GL30
GO:0043228	non-membrane-bounded organelle	4	785	0.998733	1	A0A3Q1LLA5;A6QLL2;G3X6W2;P68401
GO:0043232	intracellular non-membrane-bounded organelle	4	785	0.998733	1	A0A3Q1LLA5;A6QLL2;G3X6W2;P68401
GO:0005575	cellular_component	44	3039	1	1	A0A3Q1LFI8;A0A3Q1LLA5;A0A3Q1MK41;A0A3Q1NHA2;A5PJH7;A6H6Y1;A6QLL2;E1B726;E1BN25;F1MEY2;F1MXL8;F1MZL6;F1N5S7;F1N610;F1N7C5;G3X6W2;G5E5L8;P26779;P35720;P63212;P67810;P68401;P79345;P81287;Q02375;Q05204;Q07537;Q0VCQ6;Q29423;Q2YDE3;Q32KP9;Q3SZ07;Q3SZM3;Q3T100;Q3ZBG9;Q3ZBK5;Q3ZBT6;Q3ZBU5;Q5E9I6;Q6L708;Q8HXK9;Q95123;Q9BGI2;Q9GL30

## Sheet: Pathway
KEGG_A_class	KEGG_B_class	Pathway	out (31)	All (2097)	Pvalue	FDR	Pathway ID	Genes	K_IDs
Human Diseases	Infectious diseases	Staphylococcus aureus infection	3	17	0.00173003	0.176464	ko05150	E1B726;F1N610;A6H6Y1	K01315+K06752+K06752
Organismal Systems	Immune system	Hematopoietic cell lineage	3	24	0.00480042	0.177452	ko04640	Q29423;F1N610;A6H6Y1	K06256+K06752+K06752
Environmental Information Processing	Signaling molecules and interaction	Cell adhesion molecules (CAMs)	3	26	0.00604433	0.177452	ko04514	Q6L708;F1N610;A6H6Y1	K06087+K06752+K06752
Human Diseases	Immune diseases	Asthma	2	11	0.0107087	0.177452	ko05310	F1N610;A6H6Y1	K06752+K06752
Organismal Systems	Immune system	Intestinal immune network for IgA production	2	13	0.0149101	0.177452	ko04672	F1N610;A6H6Y1	K06752+K06752
Organismal Systems	Immune system	Antigen processing and presentation	3	36	0.0150209	0.177452	ko04612	F1N610;A6H6Y1;F1MAU3	K06752+K06752+K08059
Human Diseases	Immune diseases	Autoimmune thyroid disease	2	14	0.017236	0.177452	ko05320	F1N610;A6H6Y1	K06752+K06752
Human Diseases	Immune diseases	Allograft rejection	2	14	0.017236	0.177452	ko05330	F1N610;A6H6Y1	K06752+K06752
Human Diseases	Immune diseases	Graft-versus-host disease	2	14	0.017236	0.177452	ko05332	F1N610;A6H6Y1	K06752+K06752
Human Diseases	Immune diseases	Rheumatoid arthritis	3	38	0.0173972	0.177452	ko05323	F1MZL6;F1N610;A6H6Y1	K02144+K06752+K06752
Human Diseases	Endocrine and metabolic diseases	Type I diabetes mellitus	2	15	0.019706	0.182728	ko04940	F1N610;A6H6Y1	K06752+K06752
Metabolism	Glycan biosynthesis and metabolism	Mucin type O-glycan biosynthesis	1	2	0.0293545	0.216197	ko00512	Q07537	K00710
Cellular Processes	Transport and catabolism	Lysosome	4	82	0.0305745	0.216197	ko04142	F1MZL6;Q05204;P26779;P79345	K02144+K06528+K12382+K13443
Human Diseases	Immune diseases	Inflammatiory bowel disease (IBD)	2	19	0.0309382	0.216197	ko05321	F1N610;A6H6Y1	K06752+K06752
Human Diseases	Infectious diseases	Tuberculosis	4	83	0.0317937	0.216197	ko05152	F1MZL6;Q05204;F1N610;A6H6Y1	K02144+K06528+K06752+K06752
Human Diseases	Infectious diseases	Influenza A	4	88	0.0383231	0.225058	ko05164	E1B726;F1N610;A6H6Y1;Q8HXK9	K01315+K06752+K06752+K12799
Metabolism	Energy metabolism	Oxidative phosphorylation	4	89	0.0397161	0.225058	ko00190	P35720;Q95123;F1MZL6;Q02375	K00236+K00237+K02144+K03937
Cellular Processes	Transport and catabolism	Phagosome	4	89	0.0397161	0.225058	ko04145	F1MZL6;Q05204;F1N610;A6H6Y1	K02144+K06528+K06752+K06752
Metabolism	Carbohydrate metabolism	Citrate cycle (TCA cycle)	2	26	0.0551666	0.28135	ko00020	P35720;Q95123	K00236+K00237
Organismal Systems	Immune system	Th1 and Th2 cell differentiation	2	26	0.0551666	0.28135	ko04658	F1N610;A6H6Y1	K06752+K06752
Human Diseases	Cardiovascular diseases	Viral myocarditis	2	29	0.0670654	0.325746	ko05416	F1N610;A6H6Y1	K06752+K06752
Human Diseases	Immune diseases	Systemic lupus erythematosus	2	32	0.0797384	0.369696	ko05322	F1N610;A6H6Y1	K06752+K06752
Genetic Information Processing	Replication and repair	Non-homologous end-joining	1	6	0.0855823	0.376442	ko03450	G3X6W2	K10866
Organismal Systems	Immune system	Th17 cell differentiation	2	34	0.0885746	0.376442	ko04659	F1N610;A6H6Y1	K06752+K06752
Human Diseases	Infectious diseases	Leishmaniasis	2	36	0.0976928	0.38893	ko05140	F1N610;A6H6Y1	K06752+K06752
Genetic Information Processing	Replication and repair	Homologous recombination	1	7	0.0991389	0.38893	ko03440	G3X6W2	K10866
Human Diseases	Endocrine and metabolic diseases	Non-alcoholic fatty liver disease (NAFLD)	3	79	0.108791	0.409825	ko04932	P35720;Q95123;Q02375	K00236+K00237+K03937
Environmental Information Processing	Signaling molecules and interaction	ECM-receptor interaction	1	8	0.112501	0.409825	ko04512	Q29423	K06256
Human Diseases	Infectious diseases	Toxoplasmosis	2	40	0.116684	0.410408	ko05145	F1N610;A6H6Y1	K06752+K06752
Environmental Information Processing	Signaling molecules and interaction	Neuroactive ligand-receptor interaction	1	9	0.125671	0.427282	ko04080	E1B726	K01315
Human Diseases	Infectious diseases	African trypanosomiasis	1	10	0.138652	0.45621	ko05143	F1N7C5	K00463
Human Diseases	Neurodegenerative diseases	Parkinson disease	3	95	0.162951	0.49217	ko05012	P35720;Q95123;Q02375	K00236+K00237+K03937
Metabolism	Lipid metabolism	Fatty acid elongation	1	12	0.164057	0.49217	ko00062	F1MEY2	K07512
Metabolism	Lipid metabolism	Ether lipid metabolism	1	12	0.164057	0.49217	ko00565	P68401	K16795
Human Diseases	Neurodegenerative diseases	Alzheimer disease	3	97	0.170245	0.496143	ko05010	P35720;Q95123;Q02375	K00236+K00237+K03937
Organismal Systems	Immune system	Complement and coagulation cascades	1	14	0.188736	0.51497	ko04610	E1B726	K01315
Genetic Information Processing	Transcription	Spliceosome	3	103	0.1927	0.51497	ko03040	A0A3Q1LNK8;Q3ZBT6;Q3ZBU5	K12841+K12897+K12900
Human Diseases	Infectious diseases	Epstein-Barr virus infection	3	105	0.200358	0.51497	ko05169	Q29423;F1N610;A6H6Y1	K06256+K06752+K06752
Metabolism	Xenobiotics biodegradation and metabolism	Drug metabolism - cytochrome P450	1	15	0.200809	0.51497	ko00982	Q3T100	K00799
Organismal Systems	Nervous system	Retrograde endocannabinoid signaling	2	58	0.210742	0.51497	ko04723	Q02375;P63212	K03937+K07826
Human Diseases	Neurodegenerative diseases	Huntington disease	3	110	0.219835	0.51497	ko05016	P35720;Q95123;Q02375	K00236+K00237+K03937
Metabolism	Amino acid metabolism	Tryptophan metabolism	1	17	0.224437	0.51497	ko00380	F1N7C5	K00463
Organismal Systems	Digestive system	Cholesterol metabolism	1	17	0.224437	0.51497	ko04979	P79345	K13443
Organismal Systems	Environmental adaptation	Thermogenesis	3	112	0.227745	0.51497	ko04714	P35720;Q95123;Q02375	K00236+K00237+K03937
Genetic Information Processing	Folding, sorting and degradation	Protein export	1	18	0.235996	0.51497	ko03060	P67810	K13280
Human Diseases	Infectious diseases	HTLV-I infection	2	64	0.243845	0.51497	ko05166	F1N610;A6H6Y1	K06752+K06752
Metabolism	Glycan biosynthesis and metabolism	N-Glycan biosynthesis	1	19	0.247388	0.51497	ko00510	A0A3Q1MRU6	K00729
Metabolism	Xenobiotics biodegradation and metabolism	Metabolism of xenobiotics by cytochrome P450	1	19	0.247388	0.51497	ko00980	Q3T100	K00799
Organismal Systems	Nervous system	GABAergic synapse	1	19	0.247388	0.51497	ko04727	P63212	K07826
Human Diseases	Substance dependence	Morphine addiction	1	20	0.258615	0.522228	ko05032	P63212	K07826
Cellular Processes	Cell growth and death	Apoptosis - fly	1	21	0.269681	0.522228	ko04214	Q9BGI2	K03386
Human Diseases	Cancers	Chemical carcinogenesis	1	21	0.269681	0.522228	ko05204	Q3T100	K00799
Organismal Systems	Environmental adaptation	Circadian entrainment	1	22	0.280586	0.522228	ko04713	P63212	K07826
Metabolism	Global and overview maps	Metabolic pathways	9	492	0.291229	0.522228	ko01100	P35720;Q95123;F1N7C5;Q07537;A0A3Q1MRU6;F1MZL6;Q02375;F1MEY2;P68401	K00236+K00237+K00463+K00710+K00729+K02144+K03937+K07512+K16795
Organismal Systems	Immune system	Cytosolic DNA-sensing pathway	1	24	0.301927	0.522228	ko04623	Q8HXK9	K12799
Organismal Systems	Nervous system	Synaptic vesicle cycle	1	24	0.301927	0.522228	ko04721	F1MZL6	K02144
Metabolism	Metabolism of other amino acids	Glutathione metabolism	1	25	0.312366	0.522228	ko00480	Q3T100	K00799
Human Diseases	Drug resistance	Platinum drug resistance	1	25	0.312366	0.522228	ko01524	Q3T100	K00799
Organismal Systems	Nervous system	Serotonergic synapse	1	25	0.312366	0.522228	ko04726	P63212	K07826
Human Diseases	Infectious diseases	Vibrio cholerae infection	1	25	0.312366	0.522228	ko05110	F1MZL6	K02144
Metabolism	Global and overview maps	Carbon metabolism	2	78	0.321695	0.522228	ko01200	P35720;Q95123	K00236+K00237
Organismal Systems	Nervous system	Cholinergic synapse	1	26	0.322654	0.522228	ko04725	P63212	K07826
Human Diseases	Infectious diseases	Herpes simplex infection	2	80	0.332745	0.522228	ko05168	F1N610;A6H6Y1	K06752+K06752
Metabolism	Global and overview maps	Fatty acid metabolism	1	27	0.332793	0.522228	ko01212	F1MEY2	K07512
Organismal Systems	Nervous system	Glutamatergic synapse	1	27	0.332793	0.522228	ko04724	P63212	K07826
Human Diseases	Infectious diseases	Pertussis	1	28	0.342785	0.529758	ko05133	Q8HXK9	K12799
Human Diseases	Infectious diseases	Epithelial cell signaling in Helicobacter pylori infection	1	29	0.352632	0.535627	ko05120	F1MZL6	K02144
Metabolism	Carbohydrate metabolism	Amino sugar and nucleotide sugar metabolism	1	30	0.362336	0.535627	ko00520	A0A452DHU0	K01443
Metabolism	Xenobiotics biodegradation and metabolism	Drug metabolism - other enzymes	1	30	0.362336	0.535627	ko00983	Q3T100	K00799
Human Diseases	Infectious diseases	Legionellosis	1	32	0.381324	0.555643	ko05134	Q8HXK9	K12799
Organismal Systems	Aging	Longevity regulating pathway - worm	1	33	0.390612	0.56116	ko04212	Q3T100	K00799
Human Diseases	Cancers	Prostate cancer	1	34	0.399764	0.566333	ko05215	Q3T100	K00799
Human Diseases	Cancers	MicroRNAs in cancer	1	35	0.408784	0.571177	ko05206	Q29423	K06256
Environmental Information Processing	Signal transduction	Apelin signaling pathway	1	38	0.435062	0.58353	ko04371	P63212	K07826
Human Diseases	Infectious diseases	Pathogenic Escherichia coli infection	1	38	0.435062	0.58353	ko05130	Q6L708	K06087
Human Diseases	Infectious diseases	Shigellosis	1	38	0.435062	0.58353	ko05131	Q29423	K06256
Organismal Systems	Endocrine system	Relaxin signaling pathway	1	39	0.443568	0.58353	ko04926	P63212	K07826
Environmental Information Processing	Signal transduction	mTOR signaling pathway	1	40	0.45195	0.58353	ko04150	F1MZL6	K02144
Organismal Systems	Immune system	C-type lectin receptor signaling pathway	1	40	0.45195	0.58353	ko04625	Q8HXK9	K12799
Cellular Processes	Transport and catabolism	Autophagy - animal	1	41	0.460209	0.586766	ko04140	Q05204	K06528
Human Diseases	Substance dependence	Alcoholism	1	43	0.476368	0.592555	ko05034	P63212	K07826
Human Diseases	Infectious diseases	Hepatitis C	1	43	0.476368	0.592555	ko05160	Q6L708	K06087
Human Diseases	Cancers	Hepatocellular carcinoma	1	44	0.484271	0.595128	ko05225	Q3T100	K00799
Organismal Systems	Nervous system	Dopaminergic synapse	1	46	0.499732	0.606817	ko04728	P63212	K07826
Human Diseases	Infectious diseases	Salmonella infection	1	47	0.507293	0.608752	ko05132	Q8HXK9	K12799
Human Diseases	Cancers	Pathways in cancer	2	118	0.528603	0.613529	ko05200	Q3T100;P63212	K00799+K07826
Environmental Information Processing	Signal transduction	Ras signaling pathway	1	50	0.52932	0.613529	ko04014	P63212	K07826
Cellular Processes	Cell growth and death	Cellular senescence	1	50	0.52932	0.613529	ko04218	G3X6W2	K10866
Organismal Systems	Immune system	Leukocyte transendothelial migration	1	53	0.550392	0.623777	ko04670	Q6L708	K06087
Human Diseases	Cardiovascular diseases	Fluid shear stress and atherosclerosis	1	53	0.550392	0.623777	ko05418	Q3T100	K00799
Cellular Processes	Cellular community - eukaryotes	Tight junction	1	54	0.557211	0.624566	ko04530	Q6L708	K06087
Human Diseases	Cancers	Proteoglycans in cancer	1	62	0.608274	0.674391	ko05205	Q29423	K06256
Environmental Information Processing	Signal transduction	PI3K-Akt signaling pathway	1	64	0.620121	0.678161	ko04151	P63212	K07826
Organismal Systems	Immune system	Chemokine signaling pathway	1	65	0.625913	0.678161	ko04062	P63212	K07826
Human Diseases	Infectious diseases	Kaposi sarcoma-associated herpesvirus infection	1	66	0.63162	0.678161	ko05167	P63212	K07826
Cellular Processes	Cell growth and death	Necroptosis	1	71	0.658915	0.700097	ko04217	Q8HXK9	K12799
Organismal Systems	Immune system	NOD-like receptor signaling pathway	1	76	0.684248	0.719518	ko04621	Q8HXK9	K12799
Human Diseases	Infectious diseases	Human papillomavirus infection	1	80	0.703193	0.729202	ko05165	F1MZL6	K02144
Human Diseases	Infectious diseases	Human cytomegalovirus infection	1	81	0.707755	0.729202	ko05163	P63212	K07826
Genetic Information Processing	Folding, sorting and degradation	Protein processing in endoplasmic reticulum	1	95	0.764918	0.780216	ko04141	A0A3Q1MK41	K14010
Genetic Information Processing	Translation	Ribosome	1	98	0.775675	0.783355	ko03010	A0A3Q1LLA5	K02871
Cellular Processes	Transport and catabolism	Endocytosis	1	132	0.868734	0.868734	ko04144	Q5E9I6	K07938
